# Supplementary material for: Vaccination policy reactance: Predictors, consequences, and countermeasures
Source: J Health Psychol. 2021 Sep 6;27(6):1394–407. doi: 10.1177/13591053211044535 (PMC9036150; doi:10.1177/13591053211044535)
Supplement: sj-Rmd-3-hpq-10.1177_13591053211044535 – Supplemental material for Vaccination policy reactance: Predictors, consequences, and countermeasures [file sj-Rmd-3-hpq-10.1177_13591053211044535.Rmd]

---
title: "Studies 1 and 2"
output:
  html_document:
    number_sections: yes
    self_contained: yes
    toc: yes
    toc_float: yes
---


```{r echo=FALSE, dpi=150, include=FALSE}

# Load libraries
library(readxl)
library(arsenal)
library(ggpubr)
library(reshape2)
library(Rmisc)
library(psych)
library(sjPlot)
library(sjmisc)
library(sjlabelled)
library(lavaan)
library(lavaanPlot)
library(expss)
library(dplyr)
library(MASS)
library(htmlTable)
library(kableExtra)
library(list)
library(questionr)
library(Cairo)

# Set options
options(shiny.usecairo=T)
setalloccol = data.table::setalloccol

```


```{r echo=FALSE, dpi=150, warning=FALSE, message=FALSE}

# Load data

data <- readRDS("Data Studies 1 and 2.RDS")
data <- data[data$TIME %in% c(7,10,15,24),]


# Recode variables

data$AGEGROUP <- NA
data$AGEGROUP <- factor(
  data$AGEGROUP,
  levels = c(1,2,3,4),
  labels = c("18-29", "30-49", "50-64", "65-74")
  )
data$AGEGROUP[which(data$AGE >= 18 & data$AGE <= 29)] <- "18-29"
data$AGEGROUP[which(data$AGE >= 30 & data$AGE <= 49)] <- "30-49"
data$AGEGROUP[which(data$AGE >= 50 & data$AGE <= 64)] <- "50-64"
data$AGEGROUP[which(data$AGE >= 65 & data$AGE <= 74)] <- "65-74"

data$GENDER <- factor(
  data$GENDER,
  levels = c(1,2),
  labels = c("männlich", "weiblich")
  )

data$STATE <- factor(
  data$STATE,
  levels = c(1,2,3,4,5,6,7,8,9,10,11,12,13,14,15,16),
  labels = c("Ba-Wü", "Bayern", "Berlin", "Brandenburg", "Bremen", "Hamburg", "Hessen", "Meck-Vorp", "Nieders", "NRW", "RLP", "Saarland", "Sachsen", "S-Anhalt", "Schleswig-H", "Thüringen")
  )

data$CHRONIC_R <- ifelse(data$CHRONIC == 2 | data$CHRONIC == 99, 0, data$CHRONIC)
data$CHRONIC_R <- factor(
  data$CHRONIC_R,
  levels = c(0,1),
  labels = c("Nein", "Ja")
  )

data$VACC_OBLIGATION <- ifelse(data$TIME == 15, data$IMPFPFLICHT_VACC_OBLIGATION, data$VACC_OBLIGATION)

data$CC5_COLL_R <- 8 - data$CC5_COLL

# Labels
labels(data)  <- c(
  TIME = "Time",
  AGE = "Age",
  AGEGROUP = "Age group", 
  GENDER = "Gender", 
  STATE = "Federal state", 
  CHRONIC_R = "Chronically ill",
  C5_CONF = "Confidence",
  C5_COMP = "Complacency",
  C5_CONS = "Constraints",
  C5_CALC = "Calculation",
  C5_COLL_R = "Collective responsibility"
)

# Data collection timepoints

waves <- c(
  "7" =  "04/14/20",
  "10" = "05/05/20",
  "15" = "06/23/20",
  "24" = "10/27/20"
)
data$TIME_NOMINAL <- data$TIME
data$TIME_NOMINAL <- factor(
  data$TIME_NOMINAL,
  levels = names(waves),
  labels = waves
  )

data$WEEK <- NA
data[data$TIME == 7,]$WEEK <- 16
data[data$TIME == 10,]$WEEK <- 19
data[data$TIME == 15,]$WEEK <- 26
data[data$TIME == 24,]$WEEK <- 44

data$LOCKDOWN <- ifelse(data$TIME == 7, 1, 0)
data$NOLOCKDOWN <- ifelse(data$TIME > 7, 1, 0)

```

# Support for COVID-19 vaccination mandates

## Support over time

Support for vaccination mandates was assessed in weeks 7, 10, 15, and 24: *Vaccination should be mandatory for everyone* rated on a scale ranging from 1 (strongly disagree) to 7 (strongly agree).

```{r echo=FALSE, warning=FALSE, error=FALSE, message=FALSE, fig.width=7, fig.height=5}

data_obl <- data.frame(
  TIME = as.numeric(),
  VACC_OBLIGATION = character(),
  PCT = numeric(),
  stringsAsFactors=FALSE)

for(i in c(7,10,15,24)) {
  data_obl[nrow(data_obl) + 1,] <- c(i, 1, nrow(data[data$TIME == i & !is.na(data$VACC_OBLIGATION) & (data$VACC_OBLIGATION >= 1 & data$VACC_OBLIGATION <= 3),]) / nrow(data[data$TIME == i,]))
  data_obl[nrow(data_obl) + 1,] <- c(i, 2, nrow(data[data$TIME == i & !is.na(data$VACC_OBLIGATION) & data$VACC_OBLIGATION == 4,]) / nrow(data[data$TIME == i,]))
  data_obl[nrow(data_obl) + 1,] <- c(i, 3, nrow(data[data$TIME == i & !is.na(data$VACC_OBLIGATION) & (data$VACC_OBLIGATION >= 5 & data$VACC_OBLIGATION <= 7),]) / nrow(data[data$TIME == i,]))
}

data_obl$PCT <- as.numeric(data_obl$PCT)
data_obl$LABEL <- paste(format(round(data_obl$PCT*100, digits=1), nsmall = 1), "%", sep="")

attitudeplot <- ggbarplot(
  data_obl, 
  x = "TIME", 
  y = "PCT",
  fill = "VACC_OBLIGATION",
  position = position_stack(reverse = FALSE),
  color = "white",
  legend = "bottom",
  xlab = "",
  ylab = "",
  ylim = c(0,1),
  font.x = c(8, "plain", "#111111"),
  font.y = c(8, "plain", "#111111"),
  font.label = c(8, "plain", "#111111"),
  font.legend = c(8, "plain", "#111111"),
  font.tickslab = c(8, "plain", "#111111"),
  font.title = c(9, "bold", "#111111"),
  font.subtitle = c(8, "plain", "#111111"),
  label = "LABEL",
  lab.pos = "in",
  lab.col = c("#eeeeee", "#111111","#111111","#eeeeee", "#111111","#111111","#eeeeee", "#111111","#111111","#eeeeee", "#111111","#111111"),
  lab.size = 2.8
) + scale_fill_manual(
  name = "", 
  labels = c("1" = "Not supporting\nmandate", "2" = "Undecided", "3" = "Supporting\nmandate"),
  values = c("#e84a5fcc", "#cccccc", "#394989")
) + scale_x_discrete(
  name = "", 
  labels = c(
    paste("04/14/20  \n<span style='color:#000000'>(<i>n</i> = ",format(nrow(data[data$TIME == 7 & !is.na(data$VACC_OBLIGATION),]), big.mark=","),")<i></span>",sep=""),
    paste("05/05/20  \n<span style='color:#000000'>(<i>n</i> = ",format(nrow(data[data$TIME == 10 & !is.na(data$VACC_OBLIGATION),]), big.mark=","),")</span>",sep=""),
    paste("06/23/20  \n<span style='color:#000000'>(<i>n</i> = ",format(nrow(data[data$TIME == 15 & !is.na(data$VACC_OBLIGATION),]), big.mark=","),")</span>",sep=""),
    paste("10/27/20  \n<span style='color:#000000'>(<i>n</i> = ",format(nrow(data[data$TIME == 24 & !is.na(data$VACC_OBLIGATION),]), big.mark=","),")</span>",sep="")
  )
) + scale_y_continuous(
  expand = c(0, 0),
  breaks=c(0, 0.25, 0.5, 0.75, 1),
  labels = scales::percent
)  + theme(axis.text.x = ggtext::element_markdown())

attitudeplot

png("attitudes-percentages.png",height=10,width=10,units="cm",res=300,type="cairo")
print(attitudeplot)
dev.off()

```

## Mean support during April lockdown and late October

```{r echo=FALSE, warning=FALSE, error=FALSE, message=FALSE, fig.width=7, fig.height=5}

# Lockdown
mean(data[data$TIME == 7,]$VACC_OBLIGATION)
sd(data[data$TIME == 7,]$VACC_OBLIGATION)

# Latest
mean(data[data$TIME == 24,]$VACC_OBLIGATION)
sd(data[data$TIME == 24,]$VACC_OBLIGATION)

```

## What drives the support for mandates?

### Model 1: for timepoints 7-15 

Considered predictors: Time (lockdown dummy and linear effect), demographic variables (age, gender, chronic disease)

```{r echo=FALSE, warning=FALSE, error=FALSE, message=FALSE, fig.width=7, fig.height=5}

model_1 <- lm(VACC_OBLIGATION ~ NOLOCKDOWN + WEEK + AGE + GENDER + CHRONIC_R, data = data)

sjstats::std_beta(model_1, type = "std", ci.lvl = 0.95)

summary(model_1)
confint(model_1)
tab_model(
  model_1,
  show.est = TRUE,
  show.std = TRUE,
  show.se = TRUE,
  digits = 3
)

```

### Model 2: for timepoints 10-15 

Considered predictors: Time (linear effect), demographic variables (age, gender, chronic disease), 5C

```{r echo=FALSE, warning=FALSE, error=FALSE, message=FALSE, fig.width=7, fig.height=5}
#data$EDUCATION <- factor(data$EDUCATION)
#data$EMPLOYMENT <- factor(data$EMPLOYMENT)
model_2 <- lm(VACC_OBLIGATION ~ WEEK + AGE + GENDER + CHRONIC_R + CC5_CONF + CC5_COMP + CC5_CONS + CC5_CALC + CC5_COLL_R, data = data[data$TIME >= 10,])

sjstats::std_beta(model_2, type = "std", ci.lvl = 0.95)

summary(model_2)
confint(model_2)
tab_model(
  model_2,
  show.est = TRUE,
  show.std = TRUE,
  show.se = TRUE,
  digits = 3
)

# model comparison (model 1 adapted to refer to the same dataset)

model_1_e <- lm(VACC_OBLIGATION ~ NOLOCKDOWN + WEEK + AGE + GENDER + CHRONIC_R, data = data[data$TIME >= 10,])
anova(model_1_e, model_2)

```

### Model 3: for timepoints 10-15 

Considered predictors: Time (linear effect), demographic variables (age, gender, chronic disease)

```{r echo=FALSE, warning=FALSE, error=FALSE, message=FALSE, fig.width=7, fig.height=5}

model_3 <- lm(VACC_OBLIGATION ~ WEEK + AGE + GENDER + CHRONIC_R, data = data[data$TIME >= 10,])

sjstats::std_beta(model_3, type = "std", ci.lvl = 0.95)

summary(model_3)
confint(model_3)
tab_model(
  model_3,
  show.est = TRUE,
  show.std = TRUE,
  show.se = TRUE,
  digits = 3
)

```

### Model 4: for timepoints 10-15 

Considered predictors: Time (linear effect), demographic variables (age, gender, chronic disease), 5C, 5C x time

```{r echo=FALSE, warning=FALSE, error=FALSE, message=FALSE, fig.width=7, fig.height=5}

model_4 <- lm(VACC_OBLIGATION ~ WEEK + AGE + GENDER + CHRONIC_R + CC5_CONF + CC5_COMP + CC5_CONS + CC5_CALC + CC5_COLL_R + CC5_CONF:WEEK + CC5_COMP:WEEK + CC5_CONS:WEEK + CC5_CALC:WEEK + CC5_COLL_R:WEEK, data = data[data$TIME >= 10,])

sjstats::std_beta(model_4, type = "std", ci.lvl = 0.95)

summary(model_4)
confint(model_4)
tab_model(
  model_4,
  show.est = TRUE,
  show.std = TRUE,
  show.se = TRUE,
  digits = 3
)

```

# Policy experiment

```{r echo=FALSE}

data_ip <- data[data$TIME == 15,]

# Policy condition: 0 = voluntary, 1 = mandatory
data_ip$Policy <- ifelse(data_ip$CONDITION_IMPFPFLICHT < 4, 0, 1)

# Communication condition: 0 = control (no communication), 1 = public health, 2 = economy
data_ip$Communication <- ifelse(data_ip$CONDITION_IMPFPFLICHT == 1 | data_ip$CONDITION_IMPFPFLICHT == 4, 0, ifelse(data_ip$CONDITION_IMPFPFLICHT == 2 | data_ip$CONDITION_IMPFPFLICHT == 5, 1, 2))
data_ip$Communication <- factor(data_ip$Communication, levels = c(0,1,2))

# Binary reductions of communication condition
data_ip$CommunicationBinary <- ifelse(data_ip$CONDITION_IMPFPFLICHT == 1 | data_ip$CONDITION_IMPFPFLICHT == 4, 0, 1)
data_ip$CommunicationPublicHealth <- ifelse(data_ip$CONDITION_IMPFPFLICHT == 2 | data_ip$CONDITION_IMPFPFLICHT == 5, 1, 0)
data_ip$CommunicationEconomy <- ifelse(data_ip$CONDITION_IMPFPFLICHT == 3 | data_ip$CONDITION_IMPFPFLICHT == 6, 1, 0)

# Reactance items
data_ip$Reactance_Anger <- ifelse(data_ip$Policy == 0, data_ip$IMPFPFLICHT_REACTANCE_ANGER_V, data_ip$IMPFPFLICHT_REACTANCE_ANGER_M)
data_ip$Reactance_Annoyance <- ifelse(data_ip$Policy == 0, data_ip$IMPFPFLICHT_REACTANCE_ANNOYANCE_V, data_ip$IMPFPFLICHT_REACTANCE_ANNOYANCE_M)
data_ip$Reactance_Freedom <- ifelse(data_ip$Policy == 0, data_ip$IMPFPFLICHT_REACTANCE_FREEDOM_V, data_ip$IMPFPFLICHT_REACTANCE_FREEDOM_M)
data_ip$Reactance_Frustration <- ifelse(data_ip$Policy == 0, data_ip$IMPFPFLICHT_REACTANCE_FRUSTRATION_V, data_ip$IMPFPFLICHT_REACTANCE_FRUSTRATION_M)

# Reactance scale aggregation
data_ip$Reactance <- rowMeans(data_ip[,c("Reactance_Anger", "Reactance_Annoyance","Reactance_Freedom","Reactance_Frustration")], na.rm=FALSE)
mean(data_ip$Reactance)
sd(data_ip$Reactance)

# Renaming variables
data_ip$Attitude <- data_ip$IMPFPFLICHT_VACC_OBLIGATION
data_ip$IntentionFlu <- data_ip$IMPFPFLICHT_INTENTION_FLU
mean(data_ip$IntentionFlu)
sd(data_ip$IntentionFlu)

```

## Reliability of anger/reactance scale

```{r}

psych::alpha(data_ip[c("Reactance_Anger", "Reactance_Annoyance", "Reactance_Freedom", "Reactance_Frustration")], check.keys=TRUE)

mean(data_ip$Reactance)
sd(data_ip$Reactance)

```

## Moderated mediation model

```{r echo=FALSE, warning=FALSE, error=FALSE, message=FALSE}

# Centering
data_ip$AttitudeCentered <- data_ip$Attitude - mean(data_ip$Attitude)
data_ip$PolicyCentered <- data_ip$Policy - mean(data_ip$Policy)
data_ip$CommunicationBinaryCentered <- data_ip$CommunicationBinary - mean(data_ip$CommunicationBinary)

# Interactions
data_ip$Policy_x_Communication <- data_ip$PolicyCentered * data_ip$CommunicationBinaryCentered
data_ip$Policy_x_Attitude <- data_ip$PolicyCentered * data_ip$AttitudeCentered
data_ip$Communication_x_Attitude <- data_ip$CommunicationBinaryCentered * data_ip$AttitudeCentered
data_ip$Policy_x_Communication_x_Attitude <- data_ip$PolicyCentered * data_ip$CommunicationBinaryCentered * data_ip$AttitudeCentered

# -/+ 1SD
Attitude_Centered_Low <- 0 - sd(data_ip$Attitude)
Attitude_Centered_High <- 0 + sd(data_ip$Attitude)
Attitude_Centered_Mean <- 0

# Moderated mediation model (Hayes 11)
model <- paste(' # Direct relationship
             IntentionFlu ~ c * PolicyCentered

           # Moderated mediation
             Reactance ~ a1 * PolicyCentered + a2 * CommunicationBinaryCentered + a3 * AttitudeCentered + a4 * Policy_x_Communication + a5 * Policy_x_Attitude + a6 * Communication_x_Attitude + a7 * Policy_x_Communication_x_Attitude
             IntentionFlu ~ b * Reactance
             
           # Intercepts
             Reactance ~ 1
             IntentionFlu ~ 1
        
           # Definition of moderated mediation effect
             Rct_Ctrl_Pro := (a1 + a4 * -0.6667 + a5 * ', Attitude_Centered_High,' + a7 * -0.6667 * ', Attitude_Centered_High, ')
             Rct_Comm_Pro := (a1 + a4 * 0.3333 + a5 * ', Attitude_Centered_High,' + a7 * 0.3333 * ', Attitude_Centered_High, ')
             Rct_Ctrl_Con := (a1 + a4 * -0.6667 + a5 * ', Attitude_Centered_Low,' + a7 * -0.6667 * ', Attitude_Centered_Low, ')
             Rct_Comm_Con := (a1 + a4 * 0.3333 + a5 * ', Attitude_Centered_Low,' + a7 * 0.3333 * ', Attitude_Centered_Low, ')


           # Definition of indirect effects
             Ind_Ctrl_Pro := (a1 + a4 * -0.6667 + a5 * ', Attitude_Centered_High,' + a7 * -0.6667 * ', Attitude_Centered_High, ') * b
             Ind_Comm_Pro := (a1 + a4 * 0.3333 + a5 * ', Attitude_Centered_High,' + a7 * 0.3333 * ', Attitude_Centered_High, ') * b
             Ind_Ctrl_Con := (a1 + a4 * -0.6667 + a5 * ', Attitude_Centered_Low,' + a7 * -0.6667 * ', Attitude_Centered_Low, ') * b
             Ind_Comm_Con := (a1 + a4 * 0.3333 + a5 * ', Attitude_Centered_Low,' + a7 * 0.3333 * ', Attitude_Centered_Low, ') * b
         
           # Definition of direct effect
             Direct := c

           # Definition of total effects
             Tot_Ctrl_Pro := c + (a1 + a4 * -0.6667 + a5 * ', Attitude_Centered_High,' + a7 * -0.6667 * ', Attitude_Centered_High, ') * b
             Tot_Comm_Pro := c + (a1 + a4 * 0.3333 + a5 * ', Attitude_Centered_High,' + a7 * 0.3333 * ', Attitude_Centered_High, ') * b
             Tot_Ctrl_Con := c + (a1 + a4 * -0.6667 + a5 * ', Attitude_Centered_Low,' + a7 * -0.6667 * ', Attitude_Centered_Low, ') * b
             Tot_Comm_Con := c + (a1 + a4 * 0.3333 + a5 * ', Attitude_Centered_Low,' + a7 * 0.3333 * ', Attitude_Centered_Low, ') * b

      ')

fit <- sem(model, data = data_ip)
lavaan::summary(fit, ci = TRUE)
sol <- standardizedsolution(fit, ci = TRUE)
sol

```

## Model plot

```{r}
data_ip$AttitudeCentered <- data_ip$Attitude - mean(data_ip$Attitude)
data_ip$PolicyCentered <- data_ip$Policy - mean(data_ip$Policy)
data_ip$CommunicationBinaryCentered <- data_ip$CommunicationBinary - mean(data_ip$CommunicationBinary)

model <- lm(Reactance ~ PolicyCentered * AttitudeCentered * CommunicationBinaryCentered, data = data_ip)
summary(model)
confint(model)
sjstats::std_beta(model, type = "std", ci.lvl = 0.95)

# -/+ 1SD
Attitude_Centered_Low <- 0 - sd(data_ip$Attitude)
Attitude_Centered_High <- 0 + sd(data_ip$Attitude)
Attitude_Centered_Mean <- 0

data_plot <- data.frame(
  Policy = character(),
  Communication = character(),
  Attitude = character(),
  Reactance = numeric(),
  CILO = numeric(),
  CIHI = numeric(),
  stringsAsFactors=FALSE
)

data_plot[nrow(data_plot)+1,] <- c(list("Mandatory", "Control", Attitude_Centered_Low), as.list(predict(
  model,
  newdata = data.frame(
    PolicyCentered = 0.5,
    AttitudeCentered = Attitude_Centered_Low,
    CommunicationBinaryCentered = -0.67
  ),
  interval = "confidence"
)))

data_plot[nrow(data_plot)+1,] <- c(list("Mandatory", "Control", Attitude_Centered_High), as.list(predict(
  model,
  newdata = data.frame(
    PolicyCentered = 0.5,
    AttitudeCentered = Attitude_Centered_High,
    CommunicationBinaryCentered = -0.67
  ),
  interval = "confidence"
)))

data_plot[nrow(data_plot)+1,] <- c(list("Mandatory", "Comm", Attitude_Centered_Low), as.list(predict(
  model,
  newdata = data.frame(
    PolicyCentered = 0.5,
    AttitudeCentered = Attitude_Centered_Low,
    CommunicationBinaryCentered = 0.33
  ),
  interval = "confidence"
)))

data_plot[nrow(data_plot)+1,] <- c(list("Mandatory", "Comm", Attitude_Centered_High), as.list(predict(
  model,
  newdata = data.frame(
    PolicyCentered = 0.5,
    AttitudeCentered = Attitude_Centered_High,
    CommunicationBinaryCentered = 0.33
  ),
  interval = "confidence"
)))

data_plot[nrow(data_plot)+1,] <- c(list("Voluntary", "Control", Attitude_Centered_Low), as.list(predict(
  model,
  newdata = data.frame(
    PolicyCentered = -0.5,
    AttitudeCentered = Attitude_Centered_Low,
    CommunicationBinaryCentered = -0.67
  ),
  interval = "confidence"
)))

data_plot[nrow(data_plot)+1,] <- c(list("Voluntary", "Control", Attitude_Centered_High), as.list(predict(
  model,
  newdata = data.frame(
    PolicyCentered = -0.5,
    AttitudeCentered = Attitude_Centered_High,
    CommunicationBinaryCentered = -0.67
  ),
  interval = "confidence"
)))

data_plot[nrow(data_plot)+1,] <- c(list("Voluntary", "Comm", Attitude_Centered_Low), as.list(predict(
  model,
  newdata = data.frame(
    PolicyCentered = -0.5,
    AttitudeCentered = Attitude_Centered_Low,
    CommunicationBinaryCentered = 0.33
  ),
  interval = "confidence"
)))

data_plot[nrow(data_plot)+1,] <- c(list("Voluntary", "Comm", Attitude_Centered_High), as.list(predict(
  model,
  newdata = data.frame(
    PolicyCentered = -0.5,
    AttitudeCentered = Attitude_Centered_High,
    CommunicationBinaryCentered = 0.33
  ),
  interval = "confidence"
)))

data_plot$Attitude <- as.numeric(data_plot$Attitude)
data_plot$Reactance <- as.numeric(data_plot$Reactance)
data_plot$CILO <- as.numeric(data_plot$CILO)
data_plot$CIHI <- as.numeric(data_plot$CIHI)
data_plot$Communication <- factor(data_plot$Communication, levels= c("Comm", "Control"))

lineplot <- ggline(
  data = data_plot,
  y = "Reactance",
  x = "Attitude",
  facet.by = "Policy",
  ylab = "Reactance elicited by the respective policy",
  xlab = "\nSupport for vaccination mandate",
  add = c("mean"),
  linetype = "Communication",
  color = "Communication",
  shape = "",
  size = 0.5,
  point.size = 0.1,
  position = position_dodge(0.8),
  #title = "Anger about policy",
  #subtitle = "Average of 4 items (annoyance, frustration, irritaion, perception of freedom restriction), rated on\nscale ranging from 1 (not at all) to 7 (very much). Mean values and 95% confidence intervals.\n",
  font.x = c(8, "plain", "#111111"),
  font.y = c(8, "plain", "#111111"),
  font.label = c(8, "plain", "#111111"),
  font.legend = c(8, "plain", "#111111"),
  font.tickslab = c(8, "plain", "#111111"),
  font.title = c(9, "bold", "#111111"),
  font.subtitle = c(8, "plain", "#111111"),
  legend = c(0.5,0.8),
  panel.labs.background = list(fill = "#ffffff", color = "#ffffff"),
  panel.labs = list("Policy" = c("Mandatory vaccination policy", "Voluntary vaccination policy"))
) + scale_y_continuous(
  expand = c(0, 0),
  limits=c(1,7),
  breaks=c(1,2,3,4,5,6,7)
) + scale_linetype_manual(
  name = "",
  values = c("solid", "dashed"),

  labels = c(
    "Control" = "No communication",
    "Comm" = "Communication"
  )
) + scale_color_manual(
  name = "",
  values = c("#394989", "#e84a5f"),

  labels = c(
    "Control" = "No communication",
    "Comm" = "Communication"
  )
) + scale_fill_manual(
  name = "",
  values = c("#394989", "#e84a5f"),

  labels = c(
    "Control" = "No communication",
    "Comm" = "Communication"
  )
) + scale_x_discrete(
  breaks = c(Attitude_Centered_Low, Attitude_Centered_High),
  labels = c("Low\n(-1SD)", "High\n(+1SD)")
) + geom_ribbon(
  aes(ymin=data_plot$CILO, ymax=data_plot$CIHI, group = data_plot$Communication, fill = data_plot$Communication),
  alpha = .3
) + theme(
  panel.border = element_rect(linetype = "blank", fill = NA),
  axis.line = element_line(size = 0.5, colour = "#000000"),
  strip.text.x = element_text(colour="#111111",size=9,hjust=0.5,angle=0,face="bold")
) 
lineplot

png("anger.png",height=8,width=14,units="cm",res=300,type="cairo")
print(lineplot)
dev.off()

```

## Comparison of communication conditions

```{r}

data_ip$AttitudeCentered <- data_ip$Attitude - mean(data_ip$Attitude)
data_ip$PolicyCentered <- data_ip$Policy - mean(data_ip$Policy)

data_ip$CommunicationPublicHealth <- ifelse(data_ip$Communication == 1, 1, 0)
data_ip$CommunicationEconomy <- ifelse(data_ip$Communication == 2, 1, 0)

data_ip$CommunicationPublicHealthCentered <- data_ip$CommunicationPublicHealth - mean(data_ip$CommunicationPublicHealth)
data_ip$CommunicationEconomyCentered <- data_ip$CommunicationEconomy - mean(data_ip$CommunicationEconomy)

model <- lm(Reactance ~ PolicyCentered + AttitudeCentered + CommunicationPublicHealthCentered + CommunicationEconomyCentered + PolicyCentered:AttitudeCentered + PolicyCentered:CommunicationPublicHealthCentered + PolicyCentered:CommunicationEconomyCentered + AttitudeCentered:CommunicationPublicHealthCentered + AttitudeCentered:CommunicationEconomyCentered + PolicyCentered:AttitudeCentered:CommunicationPublicHealthCentered + PolicyCentered:AttitudeCentered:CommunicationEconomyCentered , data = data_ip)
summary(model)
confint(model)
sjstats::std_beta(model, type = "std", ci.lvl = 0.95)

#model <- lm(Reactance ~ Policy * Attitude * CommunicationPublicHealth * CommunicationEconomy, data = data_ip)
#summary(model)

#model <- lm(Reactance ~ Policy * Attitude * Communication, data = data_ip)
#summary(model)

library(car)
linearHypothesis(model, "PolicyCentered:CommunicationPublicHealthCentered = PolicyCentered:CommunicationEconomyCentered")


```

# Data overview

```{r}
  data$TIME_DEMO <- factor(data$TIME)
  
  labels(data)<-c(
    TIME_DEMO = "Data collection timepoint")
  
  data %>%
      tab_cells(AGEGROUP,GENDER,STATE) %>%
      tab_cols(total(label = "Total"),TIME_DEMO) %>%
      tab_stat_cases(total_label = "Total") %>%
      tab_pivot()%>%
    htmlTable(align = "c")
  
```

```{r}

  data$TIME_DEMO <- factor(data$TIME)
  
  labels(data)<-c(
    TIME_DEMO = "Data collection timepoint")
  
  options(expss.digits = 2)
  
  data %>%
      tab_cells(AGE, VACC_OBLIGATION, CC5_CONF, CC5_COMP, CC5_CONS, CC5_CALC, CC5_COLL_R) %>%
      tab_cols(total(label = "Total"),TIME_DEMO) %>%
      tab_stat_mean_sd_n() %>%
    #  tab_stat_cases(total_label = "Total") %>%
      tab_pivot()%>%
    htmlTable(align = "c")
  

```
