# Supplementary material for: Vaccination policy reactance: Predictors, consequences, and countermeasures
Source: J Health Psychol. 2021 Sep 6;27(6):1394–407. doi: 10.1177/13591053211044535 (PMC9036150; doi:10.1177/13591053211044535)
Supplement: sj-Rmd-4-hpq-10.1177_13591053211044535 – Supplemental material for Vaccination policy reactance: Predictors, consequences, and countermeasures [file sj-Rmd-4-hpq-10.1177_13591053211044535.Rmd]

---
title: "Study 3"
geometry: margin=2.5cm
output:
  html_document:
    number_sections: yes
    self_contained: yes
    toc: yes
    toc_float: yes
---


```{r echo=FALSE, dpi=150, include=FALSE}

# load data from excel file

library(readxl)
library(arsenal)
library(ggpubr)
library(reshape2)
library(Rmisc)
library(psych)
library(sjPlot)
library(sjmisc)
library(sjlabelled)
library(lavaan)
library(lavaanPlot)
library(expss)
library(dplyr)
library(MASS)
library(htmlTable)
library(kableExtra)
library(list)
library(questionr)
library(Cairo)
options(shiny.usecairo=T)

setalloccol = data.table::setalloccol

```


```{r echo=FALSE, dpi=150, warning=FALSE, message=FALSE}

# Load data, mark NAs
data <- read_excel("Data Study 3.xlsx")
data[data==-77] <- NA

# Exclude health professionals
data <- data[data$HEALTHPRO == 2,]

```

# Scales

## Liberty

Suffiencient reliability (alpha = 0.77)

```{r}

data$LIBERTY_3_R <- 7 - data$LIBERTY_3
psych::alpha(data[,c("LIBERTY_1", "LIBERTY_2", "LIBERTY_3_R")])
data$LIBERTY <- (data$LIBERTY_1 + data$LIBERTY_2 + data$LIBERTY_3_R) / 3

```

## Reactance

High reliability (alpha = 0.97), continue with aggregated score

```{r}

data$REACTANCE_1 <- ifelse(is.na(data$SR_REACTANCE_1), data$NSR_REACTANCE_1, data$SR_REACTANCE_1)
data$REACTANCE_2 <- ifelse(is.na(data$SR_REACTANCE_2), data$NSR_REACTANCE_2, data$SR_REACTANCE_2)
data$REACTANCE_3 <- ifelse(is.na(data$SR_REACTANCE_3), data$NSR_REACTANCE_3, data$SR_REACTANCE_3)
data$REACTANCE_4 <- ifelse(is.na(data$SR_REACTANCE_4), data$NSR_REACTANCE_4, data$SR_REACTANCE_4)

psych::alpha(data[,c("REACTANCE_1", "REACTANCE_2", "REACTANCE_3", "REACTANCE_4")])

data$REACTANCE <- (data$REACTANCE_1 + data$REACTANCE_2 + data$REACTANCE_3 + data$REACTANCE_4) / 4
hist(data$REACTANCE)

gghistogram(
  data = data,
  x = "PREFERENCE",
  y ="..count..",
  ylim=c(0,320)
) + scale_x_continuous(
  name = "Preference for mandatory policy",
  breaks = c(1:7)
)  + scale_y_continuous(
  name = "Count",
  expand = c(0, 0),
  breaks = c(0,100,200,300)
) 


```


# Part I: Predictors of policy preference

```{r}

data$COLL_R <- 8 - data$COLL
data$ETHNICITY <- factor(data$ETHNICITY)

model <- lm(PREFERENCE ~ LIBERTY + SUSCEPTIBILITY + CONF + COMP + CONS + CALC + COLL_R, data = data)
summary(model)

tab_model(
  model,
  show.est = TRUE,
  show.std = TRUE,
  show.se = TRUE,
  digits = 3
)

```

*Supplement: Controlling for demoghraphic variables*

```{r}

data$GENDER <- as.factor(data$GENDER)

model <- lm(PREFERENCE ~ AGE + GENDER + LIBERTY + SUSCEPTIBILITY + CONF + COMP + CONS + CALC + COLL_R, data = data)
summary(model)

tab_model(
  model,
  show.est = TRUE,
  show.std = TRUE,
  show.se = TRUE,
  digits = 3
)

```

# Part II: Predictors of reactance

```{r}

data$SELFRELEVANCE_CAT <- factor(data$SELFRELEVANCE)

model <- lm(REACTANCE ~ SELFRELEVANCE_CAT * PREFERENCE, data = data)
summary(model)

tab_model(
  model,
  show.est = TRUE,
  show.std = TRUE,
  show.se = TRUE,
  digits = 3
)

ggline(
  data = data,
  x = "PREFERENCE",
  y = "REACTANCE",
  color = "SELFRELEVANCE_CAT",
  add = "mean_ci",
  ylab = "Reactance",
  xlab = "Preference for mandatory policy"
) + scale_color_discrete(
  name = "Policy",
  labels = c(
    "1" = "Self-relevant policy",
    "0" = "Non-self-relevant policy"
  )
)

```

```{r}
data$PREFERENCE_CENTERED <- data$PREFERENCE - mean(data$PREFERENCE)
data$SELFRELEVANCE_CENTERED <- data$SELFRELEVANCE - mean(data$SELFRELEVANCE)

model <- lm(REACTANCE ~ PREFERENCE_CENTERED * SELFRELEVANCE_CENTERED, data = data)
#summary(model)
#confint(model)
#sjstats::std_beta(model, type = "std", ci.lvl = 0.95)

# -/+ 1SD
PREFERENCE_CENTERED_LOW <- 0 - sd(data$PREFERENCE)
PREFERENCE_CENTERED_HIGH <- 0 + sd(data$PREFERENCE)
PREFERENCE_CENTERED_MEAN <- 0

data_plot <- data.frame(
  SELFRELEVANCE = character(),
  PREFERENCE = character(),
  REACTANCE = numeric(),
  CILO = numeric(),
  CIHI = numeric(),
  stringsAsFactors=FALSE
)

data_plot[nrow(data_plot)+1,] <- c(list("Self-relevant", PREFERENCE_CENTERED_LOW), as.list(predict(
  model,
  newdata = data.frame(
    SELFRELEVANCE_CENTERED = 0.5,
    PREFERENCE_CENTERED = PREFERENCE_CENTERED_LOW
  ),
  interval = "confidence"
)))

data_plot[nrow(data_plot)+1,] <- c(list("Self-relevant", PREFERENCE_CENTERED_HIGH), as.list(predict(
  model,
  newdata = data.frame(
    SELFRELEVANCE_CENTERED = 0.5,
    PREFERENCE_CENTERED = PREFERENCE_CENTERED_HIGH
  ),
  interval = "confidence"
)))

data_plot[nrow(data_plot)+1,] <- c(list("Non-self-relevant", PREFERENCE_CENTERED_LOW), as.list(predict(
  model,
  newdata = data.frame(
    SELFRELEVANCE_CENTERED = -0.5,
    PREFERENCE_CENTERED = PREFERENCE_CENTERED_LOW
  ),
  interval = "confidence"
)))

data_plot[nrow(data_plot)+1,] <- c(list("Non-self-relevant", PREFERENCE_CENTERED_HIGH), as.list(predict(
  model,
  newdata = data.frame(
    SELFRELEVANCE_CENTERED = -0.5,
    PREFERENCE_CENTERED = PREFERENCE_CENTERED_HIGH
  ),
  interval = "confidence"
)))


data_plot$PREFERENCE <- as.numeric(data_plot$PREFERENCE)
data_plot$REACTANCE <- as.numeric(data_plot$REACTANCE)
data_plot$CILO <- as.numeric(data_plot$CILO)
data_plot$CIHI <- as.numeric(data_plot$CIHI)

lineplot <- ggline(
  data = data_plot,
  y = "REACTANCE",
  x = "PREFERENCE",
  ylab = "Reactance elicited by the respective policy",
  xlab = "\nSupport for vaccination mandate",
  add = c("mean"),
  linetype = "SELFRELEVANCE",
  color = "SELFRELEVANCE",
  shape = "",
  size = 0.5,
  point.size = 0.1,
  position = position_dodge(0.8),
  #title = "Anger about policy",
  #subtitle = "Average of 4 items (annoyance, frustration, irritaion, perception of freedom restriction), rated on\nscale ranging from 1 (not at all) to 7 (very much). Mean values and 95% confidence intervals.\n",
  font.x = c(8, "plain", "#111111"),
  font.y = c(8, "plain", "#111111"),
  font.label = c(8, "plain", "#111111"),
  font.legend = c(8, "plain", "#111111"),
  font.tickslab = c(8, "plain", "#111111"),
  font.title = c(9, "bold", "#111111"),
  font.subtitle = c(8, "plain", "#111111"),
  legend = c(0.65,0.9),
  panel.labs.background = list(fill = "#ffffff", color = "#ffffff"),
  panel.labs = list("Policy" = c("Mandatory vaccination policy", "Voluntary vaccination policy"))
) + scale_y_continuous(
  expand = c(0, 0),
  limits=c(1,7),
  breaks=c(1,2,3,4,5,6,7)
) + scale_linetype_manual(
  name = "",
  values = c("solid", "dashed"),
  labels = c(
    "Self-relevant" = "Self-relevant policy",
    "Non-self-relevant" = "Non-self-relevant policy"
  )
) + scale_color_manual(
  name = "",
  values = c("#394989", "#e84a5f"),
  labels = c(
    "Self-relevant" = "Self-relevant policy",
    "Non-self-relevant" = "Non-self-relevant policy"
  )
) + scale_fill_manual(
  name = "",
  values = c("#394989", "#e84a5f"),
  labels = c(
    "Self-relevant" = "Self-relevant policy",
    "Non-self-relevant" = "Non-self-relevant policy"
  )
) + scale_x_discrete(
  breaks = c(PREFERENCE_CENTERED_LOW, PREFERENCE_CENTERED_HIGH),
  labels = c("Low\n(-1SD)", "High\n(+1SD)")
) + geom_ribbon(
  aes(ymin=data_plot$CILO, ymax=data_plot$CIHI, group = data_plot$SELFRELEVANCE, fill = data_plot$SELFRELEVANCE),
  alpha = .3
) + theme(
  panel.border = element_rect(linetype = "blank", fill = NA),
  axis.line = element_line(size = 0.5, colour = "#000000"),
  strip.text.x = element_text(colour="#111111",size=9,hjust=0.5,angle=0,face="bold")
) 
lineplot

png("anger.png",height=8,width=8,units="cm",res=300,type="cairo")
print(lineplot)
dev.off()

```

# Part III: Detrimental effects of reactance

## Activism

```{r}

data$ACTIVISM_PETITION <- ifelse(is.na(data$SR_ACTIVISM_PETITION), data$NSR_ACTIVISM_PETITION, data$SR_ACTIVISM_PETITION)
model1 <- lm(ACTIVISM_PETITION ~ REACTANCE, data = data) # * SELFRELEVANCE_CAT
summary(model1)

data$ACTIVISM_DEMO <- ifelse(is.na(data$SR_ACTIVISM_DEMO), data$NSR_ACTIVISM_DEMO, data$SR_ACTIVISM_DEMO)
model2 <- lm(ACTIVISM_DEMO ~ REACTANCE, data = data) # * SELFRELEVANCE_CAT
summary(model2)

data$ACTIVISM_LAWSUIT <- ifelse(is.na(data$SR_ACTIVISM_LAWSUIT), data$NSR_ACTIVISM_LAWSUIT, data$SR_ACTIVISM_LAWSUIT)
model3 <- lm(ACTIVISM_LAWSUIT ~ REACTANCE, data = data) # * SELFRELEVANCE_CAT
summary(model3)

data$ACTIVISM_OTHERS <- ifelse(is.na(data$SR_ACTIVISM_OTHERS), data$NSR_ACTIVISM_OTHERS, data$SR_ACTIVISM_OTHERS)
model4 <- lm(ACTIVISM_OTHERS ~ REACTANCE, data = data) # * SELFRELEVANCE_CAT
summary(model4)

tab_model(
  model1,
  model2,
  model3,
  model4,
  show.est = TRUE,
  show.se = TRUE,
  digits = 3
)

```

## Avoidance

```{r}

model <- lm(AVOIDANCE ~ REACTANCE, data = data) # * SELFRELEVANCE_CAT
summary(model)

tab_model(
  model,
  show.est = TRUE,
  show.se = TRUE,
  digits = 3
)

```

## Preventive behavior

```{r}

model1 <- lm(BEHAVIOR_SHOPPING ~ REACTANCE, data = data) # * SELFRELEVANCE_CAT
summary(model1)

model2 <- lm(BEHAVIOR_SPACE ~ REACTANCE, data = data) # * SELFRELEVANCE_CAT
summary(model2)

model3 <- lm(BEHAVIOR_CONTACT ~ REACTANCE, data = data) # * SELFRELEVANCE_CAT
summary(model3)

model4 <- lm(BEHAVIOR_HOME ~ REACTANCE, data = data) # * SELFRELEVANCE_CAT
summary(model4)

tab_model(
  model1,
  model2,
  model3,
  model4,
  show.est = TRUE,
  show.se = TRUE,
  digits = 3
)

```

## Influenza vaccination

```{r}

non_flu_vaccinated <- data[data$FLU_VACCINATED == 2,]
model <- lm(FLU_INTENTION ~ REACTANCE, data = non_flu_vaccinated) # * SELFRELEVANCE_CAT
summary(model)

tab_model(
  model,
  show.est = TRUE,
  show.se = TRUE,
  digits = 3
)

```


# Full model

```{r echo=FALSE, warning=FALSE, error=FALSE, message=FALSE}

data$PREFERENCE_X_SELFRELEVANCE <- data$PREFERENCE * data$SELFRELEVANCE

# Moderated mediation model (Hayes 11)
model <- paste(' # Direct relationship
             
PREFERENCE ~ a1 * LIBERTY + a2 * CONF + a3 * COMP + a4 * CALC + a5 * CONS + a6 * COLL_R + a7 * SUSCEPTIBILITY

REACTANCE ~ b1 * PREFERENCE + b2 * SELFRELEVANCE + b3 * PREFERENCE_X_SELFRELEVANCE

AVOIDANCE ~ c1 * REACTANCE

ACTIVISM_PETITION ~ c2 * REACTANCE
ACTIVISM_DEMO ~ c3 * REACTANCE
ACTIVISM_LAWSUIT ~ c4 * REACTANCE
ACTIVISM_OTHERS ~ c5 * REACTANCE

BEHAVIOR_SHOPPING ~ c6 * REACTANCE
BEHAVIOR_SPACE ~ c7 * REACTANCE
BEHAVIOR_CONTACT ~ c8 * REACTANCE
BEHAVIOR_HOME ~ c9 * REACTANCE

FLU_INTENTION ~ c10 * REACTANCE
 
      ')

fit <- sem(model, data = data)
lavaan::summary(fit, ci = TRUE)

lavaanPlot(
  model = fit, 
  node_options = list(
    shape = "box", 
    fontname = "Helvetica"
    ), 
  edge_options = list(
    color = "grey"
    ), 
  coefs = TRUE, 
  stars = c("regress"), 
  labels = list(
    "LIBERTY" = "Liberty",
    "CONF" = "Confidence",
    "COMP" = "Complacency",
    "CONS" = "Constraints",
    "CALC" = "Calculation",
    "COLL_R" = "Collective\nresponsibility",
    "SUSCEPTIBILITY" = "Perceived\nsusceptibility",
    "PREFERENCE" = "Preference for\nmandatory policy",
    "SELFRELEVANCE" = "Manipulation:\nPolicy self-relevance",
    "PREFERENCE_X_SELFRELEVANCE" = "Interaction:\nPreference x Policy self-relevance",
    "REACTANCE" = "Reactance",
    "AVOIDANCE" = "Trying to\navoid vaccination",
    "ACTIVISM_PETITION" = "Activism:\nSigning petition",
    "ACTIVISM_DEMO" = "Activism:\nParticipating in demo",
    "ACTIVISM_LAWSUIT" = "Activism:\nJoining lawsuit",
    "ACTIVISM_OTHERS" = "Activism:\nMobilizing others",
    "BEHAVIOR_SHOPPING" = "Future behavior:\nWearing mask when shopping",
    "BEHAVIOR_SPACE" = "Future behavior:\nPhysical distancing in public",
    "BEHAVIOR_CONTACT" = "Future behavior:\nAvoiding close contact",
    "BEHAVIOR_HOME" = "Future behavior:\nStaying home when sick",
    "FLU_INTENTION" = "Flu vaccination\nintention"
  )
)

```

# Data overview

```{r}

  options(expss.digits = 2)
  
  data %>%
      tab_cells(LIBERTY, SUSCEPTIBILITY, CONF, COMP, CONS, CALC, COLL_R, PREFERENCE, REACTANCE, ACTIVISM_PETITION, ACTIVISM_DEMO, ACTIVISM_LAWSUIT, ACTIVISM_OTHERS, AVOIDANCE, BEHAVIOR_SHOPPING, BEHAVIOR_SPACE, BEHAVIOR_CONTACT, BEHAVIOR_HOME, FLU_INTENTION) %>%
      tab_cols(total(label = "Total")) %>%
      tab_stat_mean_sd_n() %>%
    #  tab_stat_cases(total_label = "Total") %>%
      tab_pivot()%>%
    htmlTable(align = "c")
  

```
