# Supplementary material for: Vaccination policy reactance: Predictors, consequences, and countermeasures
Source: J Health Psychol. 2021 Sep 6;27(6):1394–407. doi: 10.1177/13591053211044535 (PMC9036150; doi:10.1177/13591053211044535)
Supplement: sj-xlsx-6-hpq-10.1177_13591053211044535 – Supplemental material for Vaccination policy reactance: Predictors, consequences, and countermeasures [file sj-xlsx-6-hpq-10.1177_13591053211044535.xlsx]

## Sheet: Export 1.1
lfdn	external_lfdn	tester	dispcode	lastpage	quality	duration	SELFRELEVANCE	p_0001	p_0002	p_0003	PID	consent	AGE	GENDER	EDUCATION	ETHNICITY	HEALTHPRO	CHRONIC	LIBERTY_1	LIBERTY_2	LIBERTY_3	SUSCEPTIBILITY	CONF	COMP	CONS	CALC	COLL	INTENTION	PREFERENCE	SR_REACTANCE_1	SR_REACTANCE_2	SR_REACTANCE_3	SR_REACTANCE_4	SR_ACTIVISM_PETITION	SR_ACTIVISM_DEMO	SR_ACTIVISM_LAWSUIT	SR_ACTIVISM_OTHERS	NSR_REACTANCE_1	NSR_REACTANCE_2	NSR_REACTANCE_3	NSR_REACTANCE_4	NSR_ACTIVISM_PETITION	NSR_ACTIVISM_DEMO	NSR_ACTIVISM_LAWSUIT	NSR_ACTIVISM_OTHERS	AVOIDANCE	BEHAVIOR_SHOPPING	BEHAVIOR_SPACE	BEHAVIOR_CONTACT
61	0	0	31	5700741	-77	607	0	5d4e212b81ca1c001b21672c	5fbd2a6438f90500752e1b27	5fbd2b837f9d46052bed1e79	5d4e212b81ca1c001b21672c	1	74	1	5	3	2	1	3	1	5	6	4	2	2	7	2	6	4	-77	-77	-77	-77	-77	-77	-77	-77	1	3	2	2	2	1	1	3	3	7	7	7
62	0	0	31	5700741	-77	330	1	5f8863ac17ec7a2edcd319e4	5fbd2a6438f90500752e1b4b	5fbd2c538dc3500958820c3b	5f8863ac17ec7a2edcd319e4	1	25	2	5	4	2	2	5	6	6	5	6	1	1	7	1	7	6	1	1	1	2	1	1	1	1	-77	-77	-77	-77	-77	-77	-77	-77	1	7	7	6
63	0	0	31	5700741	-77	255	0	5f5a48b914f7220c6df96bde	5fbd2a6438f90500752e1b43	5fbd2d951240860769138df9	5f5a48b914f7220c6df96bde	1	40	1	5	1	2	2	5	3	4	2	6	3	2	5	4	6	5	-77	-77	-77	-77	-77	-77	-77	-77	1	2	3	2	1	1	1	1	2	7	6	5
64	0	0	31	5700741	-77	252	1	5f84b73cacbad116a0af90a3	5fbd2a6438f90500752e1b35	5fbd2dc092401b0691e9c60d	5f84b73cacbad116a0af90a3	1	20	2	3	7	2	2	4	3	5	2	7	1	4	7	1	4	2	6	5	4	6	1	1	1	1	-77	-77	-77	-77	-77	-77	-77	-77	2	7	7	7
65	0	0	31	5700741	-77	248	0	5d49b7be18ecc30017428cd2	5fbd2a6438f90500752e1b4f	5fbd2e25ec53d108bc1a48b0	5d49b7be18ecc30017428cd2	1	32	1	6	2	2	2	4	2	6	5	7	1	1	6	2	7	5	-77	-77	-77	-77	-77	-77	-77	-77	1	1	1	1	1	1	1	1	1	7	7	6
66	0	0	31	5700741	-77	146	1	5ea649d884b9864dbacc4026	5fbd2a6438f90500752e1b4e	5fbd2ed79778cd06eb1f5f3b	5ea649d884b9864dbacc4026	1	29	1	6	4	2	2	1	1	7	7	4	1	1	5	1	7	7	1	1	1	1	1	1	1	1	-77	-77	-77	-77	-77	-77	-77	-77	1	7	7	7
67	0	0	31	5700741	-77	197	1	5ebb6e791d02ec13056138bc	5fbd2a6438f90500752e1b48	5fbd2fd1ce2e4f06890136e9	5ebb6e791d02ec13056138bc	1	19	1	1	1	2	2	6	5	3	4	1	3	5	6	4	2	1	7	7	7	7	7	7	7	7	-77	-77	-77	-77	-77	-77	-77	-77	7	7	7	7
68	0	0	31	5700741	-77	308	0	5dda942451c6d29ef6b84635	5fbd2a6438f90500752e1b4a	5fbd2fd926eaba077fc93958	5dda942451c6d29ef6b84635	1	47	1	5	4	2	2	5	4	5	5	6	1	1	5	1	7	7	-77	-77	-77	-77	-77	-77	-77	-77	1	1	1	1	1	1	1	1	1	7	7	7
69	0	0	31	5700741	-77	398	0	5f29dc5c7fb008180a6f5305	5fbd2a6438f90500752e1b42	5fbd3002a75aff094c0fe0c2	5f29dc5c7fb008180a6f5305	1	50	2	6	4	2	1	4	3	2	4	4	3	5	6	2	5	5	-77	-77	-77	-77	-77	-77	-77	-77	2	2	2	2	1	1	1	1	1	7	7	7
70	0	0	31	5700741	-77	290	1	5d8f0101cb971d0014ecc3e0	5fbd2a6438f90500752e1b3b	5fbd302191f04a0962dc72b9	5d8f0101cb971d0014ecc3e0	1	22	2	3	1	2	1	6	7	5	6	6	1	1	6	1	7	7	1	1	1	1	1	1	1	1	-77	-77	-77	-77	-77	-77	-77	-77	1	7	7	7
71	0	0	31	5700741	-77	191	1	5e30fadea877100fa7be5675	5fbd2a6438f90500752e1b3b	5fbd3048b8143507fcfa3a8d	5e30fadea877100fa7be5675	1	21	2	3	1	1	2	6	3	6	5	6	1	1	6	1	7	7	1	1	1	1	1	1	1	1	-77	-77	-77	-77	-77	-77	-77	-77	1	7	7	6
72	0	0	31	5700741	-77	377	0	5f94aa40f830e83034baa1c0	5fbd2a6438f90500752e1b3c	5fbd3056063ce0094df96930	5f94aa40f830e83034baa1c0	1	23	3	5	1	2	1	2	3	5	7	6	1	1	5	1	7	7	-77	-77	-77	-77	-77	-77	-77	-77	1	1	1	1	1	1	1	1	1	7	7	7
73	0	0	31	5700741	-77	451	0	5e72beeb113170220ac40d38	5fbd2a6438f90500752e1b2b	5fbd3035b27c0f08ce478ff6	5e72beeb113170220ac40d38	1	18	2	1	3	2	2	5	7	6	3	3	1	1	6	2	6	6	-77	-77	-77	-77	-77	-77	-77	-77	1	1	1	1	1	1	1	1	1	7	7	6
74	0	0	31	5700741	-77	213	1	5ebdbfe983b374101d24ccaf	5fbd2a6438f90500752e1b3e	5fbd3071e9197508df844043	5ebdbfe983b374101d24ccaf	1	24	1	2	3	2	2	6	6	7	2	7	1	1	6	1	7	7	5	2	2	3	1	1	1	1	-77	-77	-77	-77	-77	-77	-77	-77	1	7	7	7
75	0	0	31	5700741	-77	322	1	5fb11a7d42c55d55b9a5b577	5fbd2a6438f90500752e1b43	5fbd30c43260a708e6a10a97	5fb11a7d42c55d55b9a5b577	1	46	1	6	1	2	2	6	7	5	6	4	5	3	5	4	6	5	4	5	6	5	7	5	6	6	-77	-77	-77	-77	-77	-77	-77	-77	4	7	7	6
76	0	0	31	5700741	-77	158	0	5de80e0b521f95791f912e49	5fbd2a6438f90500752e1b4b	5fbd313607b4970782474498	5de80e0b521f95791f912e49	1	29	2	6	4	1	2	4	5	6	3	4	1	1	7	1	5	5	-77	-77	-77	-77	-77	-77	-77	-77	1	1	1	1	1	1	1	1	1	7	7	7
77	0	0	31	5700741	-77	246	1	5ea9827240571b08ad6a34d3	5fbd2a6438f90500752e1b4e	5fbd313999a44b0864dfedbc	5ea9827240571b08ad6a34d3	1	23	1	5	4	2	2	3	3	6	3	3	1	4	6	1	6	7	6	5	5	2	1	1	1	1	-77	-77	-77	-77	-77	-77	-77	-77	1	7	7	7
78	0	0	31	5700741	-77	382	0	5bf86a676af57800010cc71c	5fbd2a6438f90500752e1b38	5fbd3152dcb05f094819a243	5bf86a676af57800010cc71c	1	52	1	5	1	2	2	5	4	3	3	6	1	1	7	1	7	6	-77	-77	-77	-77	-77	-77	-77	-77	1	1	1	1	1	1	1	1	1	7	7	7
79	0	0	31	5700741	-77	300	0	5ca227b36b36c400013ce15a	5fbd2a6438f90500752e1b29	5fbd31582b7651084da1947a	5ca227b36b36c400013ce15a	1	29	1	5	2	2	2	4	4	4	7	7	1	1	7	1	7	7	-77	-77	-77	-77	-77	-77	-77	-77	4	4	4	4	1	1	1	1	1	7	7	7
80	0	0	31	5700741	-77	186	1	5fb38db6252d380008ed1684	5fbd2a6438f90500752e1b4a	5fbd31aa6f3c060935a02ea4	5fb38db6252d380008ed1684	1	23	1	3	4	2	2	5	5	4	4	3	3	4	4	5	2	5	5	6	6	4	2	2	2	5	-77	-77	-77	-77	-77	-77	-77	-77	2	7	7	4
81	0	0	31	5700741	-77	326	0	5fad8b5dae6df210f3e5f763	5fbd2a6438f90500752e1b3b	5fbd31c12e636d06854cf5db	5fad8b5dae6df210f3e5f763	1	25	2	5	1	2	2	1	3	5	4	6	1	2	6	1	7	7	-77	-77	-77	-77	-77	-77	-77	-77	1	1	1	1	1	1	1	1	1	7	6	7
82	0	0	31	5700741	-77	224	0	5e9402c78b4a3c252eafa204	5fbd2a6438f90500752e1b4f	5fbd31f47c392a07549c5c01	5e9402c78b4a3c252eafa204	1	38	1	5	2	2	2	4	5	4	2	3	1	2	6	1	7	6	-77	-77	-77	-77	-77	-77	-77	-77	1	1	1	1	1	1	1	1	1	7	6	5
83	0	0	31	5700741	-77	180	1	5e69d69465f14102e116627b	5fbd2a6438f90500752e1b48	5fbd32163260a709d54ad72c	5e69d69465f14102e116627b	1	28	1	3	2	2	2	4	3	4	3	4	1	2	6	1	6	6	1	1	1	1	1	1	1	1	-77	-77	-77	-77	-77	-77	-77	-77	1	7	7	7
84	0	0	31	5700741	-77	192	1	5c50ae5ca59c500001700f8e	5fbd2a6438f90500752e1b29	5fbd321c07b497069b4f448b	5c50ae5ca59c500001700f8e	1	32	2	6	1	2	2	2	4	7	4	3	2	3	6	1	6	5	2	4	3	2	2	1	1	1	-77	-77	-77	-77	-77	-77	-77	-77	2	7	7	6
85	0	0	31	5700741	-77	123	1	5cfc10cc45e1a20018883d12	5fbd2a6438f90500752e1b3b	5fbd32509b4eb60703fbe63e	5cfc10cc45e1a20018883d12	1	20	2	3	1	2	2	3	6	3	3	6	2	2	5	3	6	5	2	2	2	2	1	1	1	1	-77	-77	-77	-77	-77	-77	-77	-77	1	7	6	5
86	0	0	31	5700741	-77	341	0	5ce4284a9f8719001846c29c	5fbd2a6438f90500752e1b40	5fbd32879649a009e3d4eaa9	5ce4284a9f8719001846c29c	1	32	2	1	7	2	2	5	7	4	5	1	1	4	4	1	4	1	-77	-77	-77	-77	-77	-77	-77	-77	7	2	5	5	1	1	1	1	2	7	7	7
87	0	0	31	5700741	-77	196	1	5ec585f19fbe6c5921eae3db	5fbd2a6438f90500752e1b29	5fbd32e1f1d95609cdec6d90	5ec585f19fbe6c5921eae3db	1	31	1	5	1	2	2	3	1	6	5	6	1	1	2	1	7	6	4	3	3	3	1	1	1	1	-77	-77	-77	-77	-77	-77	-77	-77	1	7	7	7
88	0	0	31	5700741	-77	208	0	539850c7fdf99b1ccc3f1302	5fbd2a6438f90500752e1b3b	5fbd32e926eaba087bb27df4	539850c7fdf99b1ccc3f1302	1	27	2	6	1	1	2	2	2	6	6	6	1	1	5	1	6	5	-77	-77	-77	-77	-77	-77	-77	-77	5	6	7	7	6	5	5	5	1	7	6	6
89	0	0	31	5700741	-77	186	1	5f60d14a4b540f04a9473cb7	5fbd2a6438f90500752e1b3b	5fbd331be7aafc085bbe8de7	5f60d14a4b540f04a9473cb7	1	26	2	5	1	2	2	2	3	6	3	4	1	1	6	1	6	5	1	1	1	1	1	1	1	1	-77	-77	-77	-77	-77	-77	-77	-77	1	7	6	6
90	0	0	31	5700741	-77	611	1	5aea6a11b779850001926eb6	5fbd2a6438f90500752e1b29	5fbd332119cf97076eaa0bc8	5aea6a11b779850001926eb6	1	29	1	6	1	2	2	5	4	5	5	5	3	2	5	3	5	4	2	1	2	1	1	1	1	1	-77	-77	-77	-77	-77	-77	-77	-77	1	7	7	6
91	0	0	31	5700741	-77	207	0	5acb91ca1667e40001d8a897	5fbd2a6438f90500752e1b3c	5fbd336dedc45b09c0326972	5acb91ca1667e40001d8a897	1	22	1	5	2	2	2	3	2	4	3	4	2	1	7	2	3	1	-77	-77	-77	-77	-77	-77	-77	-77	5	7	7	7	7	1	1	4	2	7	7	6
92	0	0	31	5700741	-77	292	0	5f1dd98561978006fc1a1b64	5fbd2a6438f90500752e1b4e	5fbd337f19cf970686ce7cae	5f1dd98561978006fc1a1b64	1	27	1	6	4	2	2	5	3	4	4	4	2	2	6	2	5	3	-77	-77	-77	-77	-77	-77	-77	-77	2	2	2	2	1	1	1	1	3	7	6	3
93	0	0	31	5700741	-77	314	1	5c5328593ad1da0001531fc6	5fbd2a6438f90500752e1b4e	5fbd3388fbd42c0971e3fa21	5c5328593ad1da0001531fc6	1	23	1	3	4	2	2	4	4	4	4	4	1	1	6	1	6	5	4	2	2	2	1	1	1	1	-77	-77	-77	-77	-77	-77	-77	-77	2	6	4	6
94	0	0	31	5700741	-77	483	0	5e51c83155087a204d8e7f1f	5fbd2a6438f90500752e1b37	5fbd33723b1afe09c9ff8751	5e51c83155087a204d8e7f1f	1	73	2	5	1	2	2	7	7	1	5	6	1	1	7	1	7	4	-77	-77	-77	-77	-77	-77	-77	-77	5	5	5	5	2	1	1	1	1	7	7	6
95	0	0	31	5700741	-77	201	1	5dcf4cf8c6588f09442542a2	5fbd2a6438f90500752e1b38	5fbd33982a0bfc07f29b87d1	5dcf4cf8c6588f09442542a2	1	49	1	6	1	2	1	5	3	7	2	6	1	1	7	2	7	6	7	3	6	6	4	1	1	2	-77	-77	-77	-77	-77	-77	-77	-77	1	7	6	7
96	0	0	31	5700741	-77	144	0	5e2ba083f420f01f6e81c5ae	5fbd2a6438f90500752e1b39	5fbd33af085a6209bc0bc509	5e2ba083f420f01f6e81c5ae	1	29	2	6	4	2	2	2	3	5	3	5	1	1	5	2	7	6	-77	-77	-77	-77	-77	-77	-77	-77	1	1	2	1	1	1	1	1	1	7	7	7
97	0	0	31	5700741	-77	414	1	5e911cfaefd95445d5a6c890	5fbd2a6438f90500752e1b37	5fbd3399b9e08c09c4179a49	5e911cfaefd95445d5a6c890	1	70	2	6	2	2	1	4	4	5	5	1	2	4	7	4	2	1	7	7	7	7	7	7	7	7	-77	-77	-77	-77	-77	-77	-77	-77	6	7	7	7
98	0	0	31	5700741	-77	211	1	5d69859432f9af0015237bf2	5fbd2a6438f90500752e1b43	5fbd33bd1b2c81067eefd4fa	5d69859432f9af0015237bf2	1	42	1	3	1	2	1	7	7	1	2	1	5	3	7	4	1	1	7	7	7	7	7	7	7	7	-77	-77	-77	-77	-77	-77	-77	-77	7	3	2	2
99	0	0	31	5700741	-77	253	0	5c3faea48cb6f5000180c64b	5fbd2a6438f90500752e1b51	5fbd33d07c509f087975f4f1	5c3faea48cb6f5000180c64b	1	55	2	3	1	2	2	7	6	2	3	1	4	1	7	6	1	1	-77	-77	-77	-77	-77	-77	-77	-77	7	7	7	7	7	2	7	7	4	7	7	7
100	0	0	31	5700741	-77	213	0	5f527d381b73b45422c50abf	5fbd2a6438f90500752e1b4d	5fbd33d1276ff407702429ae	5f527d381b73b45422c50abf	1	31	2	5	1	2	2	4	5	5	4	6	1	2	6	1	7	6	-77	-77	-77	-77	-77	-77	-77	-77	2	1	1	3	1	1	1	1	1	7	7	7
101	0	0	31	5700741	-77	130	1	5eac5c5f36ec6b29ebe524d5	5fbd2a6438f90500752e1b3c	5fbd33f3e3096b07e788405b	5eac5c5f36ec6b29ebe524d5	1	20	1	1	1	2	2	4	3	3	3	6	1	1	5	1	7	7	1	1	1	1	1	1	1	1	-77	-77	-77	-77	-77	-77	-77	-77	1	7	7	7
102	0	0	31	5700741	-77	181	0	5e07d174da6bad1342bafab2	5fbd2a6438f90500752e1b29	5fbd33f6783b43094e10d2c0	5e07d174da6bad1342bafab2	1	37	1	2	1	2	2	5	6	2	5	5	1	1	7	3	5	7	-77	-77	-77	-77	-77	-77	-77	-77	2	1	1	1	1	1	1	1	1	7	6	6
103	0	0	31	5700741	-77	166	0	5fa6efb16d9bac3d00e6e26a	5fbd2a6438f90500752e1b3c	5fbd341cfb740109b641b344	5fa6efb16d9bac3d00e6e26a	1	21	1	3	1	2	2	5	4	3	5	6	1	4	6	4	6	6	-77	-77	-77	-77	-77	-77	-77	-77	2	1	4	4	1	1	1	1	1	7	6	6
104	0	0	32	5700741	-77	-1	1	5d37a121184e7f00184e1b8c	5fbd2a6438f90500752e1b56	5fbd342c32137908f1148107	5d37a121184e7f00184e1b8c	1	38	1	5	4	2	2	2	2	5	4	5	2	2	2	3	6	6	2	2	1	2	2	2	1	2	-77	-77	-77	-77	-77	-77	-77	-77	2	6	5	5
105	0	0	31	5700741	-77	359	0	5bc4bf259d9a7c0001cf8384	5fbd2a6438f90500752e1b2b	5fbd34484f28c508dbe1639f	5bc4bf259d9a7c0001cf8384	1	22	2	2	3	2	2	6	6	1	1	5	2	2	6	3	2	1	-77	-77	-77	-77	-77	-77	-77	-77	5	5	5	2	6	1	2	2	6	1	1	1
106	0	0	31	5700741	-77	529	1	59dba8575cddae0001ff0780	5fbd2a6438f90500752e1b29	5fbd344a89c5b40770faa9f3	59dba8575cddae0001ff0780	1	27	1	4	1	2	2	4	5	4	3	3	2	2	6	3	6	4	6	7	6	6	1	1	1	2	-77	-77	-77	-77	-77	-77	-77	-77	2	7	5	6
107	0	0	31	5700741	-77	257	1	5ea95bd3ba52cb04047b5d05	5fbd2a6438f90500752e1b3b	5fbd349032b93b08d70f38af	5ea95bd3ba52cb04047b5d05	1	28	2	5	1	2	2	2	2	5	3	7	1	2	5	1	7	7	1	1	1	1	1	1	1	1	-77	-77	-77	-77	-77	-77	-77	-77	1	7	7	7
108	0	0	31	5700741	-77	420	0	5e2d9faa72e2fa39058e5b4a	5fbd2a6438f90500752e1b29	5fbd3491c57ae80a38ba00b4	5e2d9faa72e2fa39058e5b4a	1	37	1	5	1	2	2	7	7	1	5	1	2	4	5	4	3	1	-77	-77	-77	-77	-77	-77	-77	-77	5	5	3	5	5	1	3	1	4	7	7	7
109	0	0	31	5700741	-77	597	1	5f3483bf58a6f739ab17a6c6	5fbd2a6438f90500752e1b4b	5fbd34c4ea4d1b07fafaad1b	5f3483bf58a6f739ab17a6c6	1	20	2	2	4	2	2	4	4	4	3	4	4	4	4	4	7	7	4	4	4	4	4	4	4	4	-77	-77	-77	-77	-77	-77	-77	-77	1	7	7	7
110	0	0	31	5700741	-77	467	0	5a358a5250833c0001ee992d	5fbd2a6438f90500752e1b3b	5fbd34cccc19d708e6499c51	5a358a5250833c0001ee992d	1	25	3	5	1	2	1	4	2	1	7	4	3	2	6	1	7	7	-77	-77	-77	-77	-77	-77	-77	-77	1	1	1	1	1	1	1	1	2	7	7	7
111	0	0	31	5700741	-77	288	1	5faaaa93215d7c436cedf4a0	5fbd2a6438f90500752e1b43	5fbd34ce46417f09ca677e51	5faaaa93215d7c436cedf4a0	1	40	1	6	1	2	2	5	4	5	3	5	5	6	5	6	5	5	5	6	5	5	3	2	2	3	-77	-77	-77	-77	-77	-77	-77	-77	5	6	6	6
112	0	0	31	5700741	-77	413	1	5e0d61d853e8464f3394f9c3	5fbd2a6438f90500752e1b29	5fbd34da5c35ad07ddb82264	5e0d61d853e8464f3394f9c3	1	33	1	7	1	2	2	5	2	4	3	6	1	1	2	1	7	6	2	1	2	2	1	1	1	1	-77	-77	-77	-77	-77	-77	-77	-77	1	7	7	7
113	0	0	31	5700741	-77	238	0	5fbbfbad60761c051906a9df	5fbd2a6438f90500752e1b53	5fbd35084fd278085da2faaf	5fbbfbad60761c051906a9df	1	40	2	5	1	2	2	2	2	4	3	4	1	2	6	1	7	7	-77	-77	-77	-77	-77	-77	-77	-77	3	2	3	3	1	1	1	1	1	7	7	6
120	0	0	31	5700741	-77	670	0	5ef3ba19113e8615b3b5d8f7	5fbd2a6438f90500752e1b3b	5fbd35338101ae0965d64d96	5ef3ba19113e8615b3b5d8f7	1	19	2	3	1	2	2	5	3	5	4	7	1	1	7	2	7	5	-77	-77	-77	-77	-77	-77	-77	-77	1	1	1	1	1	1	1	1	1	7	7	7
117	0	0	31	5700741	-77	359	1	5deff2b37954b90537050c77	5fbd2a6438f90500752e1b3a	5fbd353626eaba087bb27e08	5deff2b37954b90537050c77	1	26	1	1	2	2	2	5	4	3	3	6	1	2	4	2	6	6	4	3	2	5	2	1	2	1	-77	-77	-77	-77	-77	-77	-77	-77	2	7	6	6
118	0	0	31	5700741	-77	397	1	5fbb062e91513797e214827d	5fbd2a6438f90500752e1b37	5fbd35388da5bc08669d1a14	5fbb062e91513797e214827d	1	64	2	5	1	2	2	6	6	2	4	6	1	1	7	1	7	3	6	6	6	6	1	1	1	1	-77	-77	-77	-77	-77	-77	-77	-77	1	7	7	7
122	0	0	31	5700741	-77	174	1	5f51a0ec1b49323f28f481cd	5fbd2a6438f90500752e1b3b	5fbd354a26eaba0801d861e4	5f51a0ec1b49323f28f481cd	1	23	2	5	1	2	2	6	7	3	5	7	1	1	6	1	7	6	2	2	2	2	1	1	1	1	-77	-77	-77	-77	-77	-77	-77	-77	1	7	7	7
124	0	0	31	5700741	-77	273	0	5dddd93ce2dcbdd58abe31f2	5fbd2a6438f90500752e1b30	5fbd356889c5b407e27f0a89	5dddd93ce2dcbdd58abe31f2	1	71	1	6	1	2	2	4	2	7	5	6	1	1	7	1	7	6	-77	-77	-77	-77	-77	-77	-77	-77	2	2	1	2	1	1	1	1	1	7	6	7
123	0	0	31	5700741	-77	511	0	5ddd99500f8d51d1ce9fd780	5fbd2a6438f90500752e1b3c	5fbd355a8af19809aeb6148a	5ddd99500f8d51d1ce9fd780	1	26	1	5	1	2	2	5	7	1	5	5	2	2	4	3	4	7	-77	-77	-77	-77	-77	-77	-77	-77	4	4	4	4	2	2	2	2	3	7	7	5
125	0	0	31	5700741	-77	199	1	5dc61729fb09bd47b40b6b81	5fbd2a6438f90500752e1b53	5fbd3565b410030a42191993	5dc61729fb09bd47b40b6b81	1	44	2	5	2	2	2	1	3	5	5	7	1	1	4	1	7	6	2	3	4	4	1	1	1	1	-77	-77	-77	-77	-77	-77	-77	-77	1	7	7	7
126	0	0	31	5700741	-77	303	0	5f79b5d60771865b4c3ae7a9	5fbd2a6438f90500752e1b40	5fbd356b906ec40961b6dd6f	5f79b5d60771865b4c3ae7a9	1	31	2	5	2	2	1	4	4	4	7	4	1	6	7	4	6	6	-77	-77	-77	-77	-77	-77	-77	-77	5	5	4	6	7	1	1	1	3	7	7	7
127	0	0	31	5700741	-77	294	0	5b2bfb37163ead00013fb8b4	5fbd2a6438f90500752e1b51	5fbd357a38acc609c65280ac	5b2bfb37163ead00013fb8b4	1	56	2	5	1	2	2	6	1	4	5	7	1	1	6	1	7	6	-77	-77	-77	-77	-77	-77	-77	-77	1	1	1	1	1	1	1	1	1	7	6	7
128	0	0	31	5700741	-77	1093	1	5e41c1315bb2570548948925	5fbd2a6438f90500752e1b2a	5fbd353e92401b07f5b0ed6d	5e41c1315bb2570548948925	1	63	1	7	4	2	2	5	2	6	3	5	2	2	6	2	6	6	1	1	1	1	1	1	1	1	-77	-77	-77	-77	-77	-77	-77	-77	1	7	7	7
129	0	0	31	5700741	-77	326	1	5ed6a223bc0bea0f41d9025e	5fbd2a6438f90500752e1b3c	5fbd358656b035086e0a0a98	5ed6a223bc0bea0f41d9025e	1	27	1	6	1	2	2	5	3	3	3	7	1	1	7	1	6	6	3	5	3	3	1	1	1	1	-77	-77	-77	-77	-77	-77	-77	-77	1	7	6	2
130	0	0	31	5700741	-77	400	0	5f0d8c773470fc036652f256	5fbd2a6438f90500752e1b37	5fbd35af9354470946b8caf0	5f0d8c773470fc036652f256	1	72	2	1	1	2	1	3	2	6	4	6	1	1	7	1	7	4	-77	-77	-77	-77	-77	-77	-77	-77	3	3	3	4	1	1	1	1	1	7	7	7
131	0	0	31	5700741	-77	224	0	5f51287698edeb30a0cf878d	5fbd2a6438f90500752e1b56	5fbd35b63260a709d54ad746	5f51287698edeb30a0cf878d	1	35	1	5	4	2	1	5	3	3	3	5	1	1	7	1	5	5	-77	-77	-77	-77	-77	-77	-77	-77	2	1	3	2	1	1	1	1	1	7	7	7
132	0	0	31	5700741	-77	221	1	5b060d9e68eff50001d1a2c1	5fbd2a6438f90500752e1b52	5fbd35bf73c8f1095963b619	5b060d9e68eff50001d1a2c1	1	35	2	5	7	2	2	4	4	5	4	6	1	1	7	1	6	6	1	1	1	1	1	1	1	1	-77	-77	-77	-77	-77	-77	-77	-77	1	7	7	7
133	0	0	31	5700741	-77	161	1	5def2693ac00aa5c27166356	5fbd2a6438f90500752e1b3b	5fbd35ce254208076c6b554a	5def2693ac00aa5c27166356	1	28	2	2	1	2	2	1	1	7	7	5	1	1	7	1	7	7	1	1	1	1	1	1	1	1	-77	-77	-77	-77	-77	-77	-77	-77	1	7	7	7
134	0	0	31	5700741	-77	375	0	5f289b63a0b4741f0ce3fcbe	5fbd2a6438f90500752e1b37	5fbd35ca5d94740a438ab789/page/2	5f289663a0b4741f0ce3fcbe	1	64	2	6	1	2	2	5	6	2	5	2	3	2	6	4	3	4	-77	-77	-77	-77	-77	-77	-77	-77	1	4	2	2	1	1	1	1	4	7	7	7
136	0	0	31	5700741	-77	302	0	5ec5bd8f3d68ea62600272a3	5fbd2a6438f90500752e1b53	5fbd35bdaedc390a217aeb7a	5ec5bd8f3d68ea62600272a3	1	45	2	5	1	2	2	4	3	5	5	6	1	1	7	1	7	5	-77	-77	-77	-77	-77	-77	-77	-77	1	1	1	1	1	1	1	1	1	7	7	7
137	0	0	31	5700741	-77	150	1	5fba34a071a7fa986c4f72b7	5fbd2a6438f90500752e1b43	5fbd35e1ddf6a309539b12a0	5fba34a071a7fa986c4f72b7	1	47	1	6	1	2	2	7	6	6	3	5	7	6	6	5	5	4	5	4	6	6	5	4	5	6	-77	-77	-77	-77	-77	-77	-77	-77	4	6	6	5
138	0	0	31	5700741	-77	194	0	5ecd5388fef6f20969f2cd6b	5fbd2a6438f90500752e1b3b	5fbd361e84f2f90945494fe6	5ecd5388fef6f20969f2cd6b	1	23	2	5	1	2	2	5	4	4	5	4	2	4	5	2	5	5	-77	-77	-77	-77	-77	-77	-77	-77	2	2	1	2	1	1	1	1	1	7	7	7
139	0	0	31	5700741	-77	976	0	5e331de721bbd22ed15f2405	5fbd2a6438f90500752e1b30	5fbd3629a75aff0a3b55b619	5e331de721bbd22ed15f2405	1	74	1	3	1	2	2	3	3	5	4	6	2	1	4	1	7	7	-77	-77	-77	-77	-77	-77	-77	-77	1	1	1	1	1	1	1	1	1	7	6	6
140	0	0	31	5700741	-77	229	1	5eb957ce613bbd028a1bf032	5fbd2a6438f90500752e1b3c	5fbd3629dda67e09d4d19084	5eb957ce613bbd028a1bf032	1	25	1	4	1	2	2	5	5	4	6	6	1	1	7	1	7	7	2	2	2	2	1	1	1	1	-77	-77	-77	-77	-77	-77	-77	-77	1	7	7	6
141	0	0	31	5700741	-77	265	0	578901354a84da00014c41cf	5fbd2a6438f90500752e1b29	5fbd36361cff1a0864e63b01	578901354a84da00014c41cf	1	30	1	2	1	2	2	7	7	1	1	3	2	1	7	4	3	1	-77	-77	-77	-77	-77	-77	-77	-77	4	7	7	7	7	6	7	7	4	7	7	7
142	0	0	31	5700741	-77	218	0	5fac2509631f2a1673dbde77	5fbd2a6438f90500752e1b3c	5fbd363d9778cd08c6ba1ae9	5fac2509631f2a1673dbde77	1	26	1	5	1	2	2	4	3	5	2	5	2	2	6	5	6	4	-77	-77	-77	-77	-77	-77	-77	-77	1	1	1	1	1	1	1	1	2	6	6	5
143	0	0	31	5700741	-77	279	1	57a12661913c7100019767b7	5fbd2a6438f90500752e1b29	5fbd3647ce459108c1fece76	57a12661913c7100019767b7	1	37	1	5	1	2	2	2	2	7	3	5	1	1	7	1	7	1	7	7	7	7	1	1	1	1	-77	-77	-77	-77	-77	-77	-77	-77	1	7	6	7
144	0	0	31	5700741	-77	383	1	5e960f3a4998da08b0c0290c	5fbd2a6438f90500752e1b39	5fbd36563b1afe0a3f01cfe4	5e960f3a4998da08b0c0290c	1	32	2	7	4	2	2	2	2	5	3	4	4	4	4	4	4	4	3	3	3	3	4	4	4	4	-77	-77	-77	-77	-77	-77	-77	-77	4	4	4	4
145	0	0	31	5700741	-77	433	0	5ab1af15c4e8f200014b71b6	5fbd2a6438f90500752e1b53	5fbd3657798d670a4096ada0	5ab1af15c4e8f200014b71b6	1	47	2	4	1	2	2	5	5	2	5	4	3	3	7	3	3	3	-77	-77	-77	-77	-77	-77	-77	-77	5	3	5	5	2	1	1	2	3	7	6	6
146	0	0	31	5700741	-77	324	1	5be2f3db4616da00010def19	5fbd2a6438f90500752e1b53	5fbd3657fb74010a2bc29da5	5be2f3db4616da00010def19	1	40	2	7	2	2	2	4	5	4	5	2	1	4	7	2	7	5	4	3	3	3	3	1	4	3	-77	-77	-77	-77	-77	-77	-77	-77	3	7	7	7
147	0	0	31	5700741	-77	259	0	5b1ef1a0bdf4e1000163ae62	5fbd2a6438f90500752e1b3c	5fbd365c24ef050a972a15a3	5b1ef1a0bdf4e1000163ae62	1	28	1	1	1	2	2	4	3	4	5	1	1	4	2	1	7	7	-77	-77	-77	-77	-77	-77	-77	-77	5	4	3	3	1	1	1	1	2	7	7	7
148	0	0	31	5700741	-77	252	0	5f15da69dceefa0ec07f4a5a	5fbd2a6438f90500752e1b35	5fbd3679e3096b085900f141	5f15da69dceefa0ec07f4a5a	1	28	2	5	7	2	2	4	4	4	3	5	1	2	5	1	6	5	-77	-77	-77	-77	-77	-77	-77	-77	3	2	2	3	1	1	1	1	2	7	6	6
149	0	0	31	5700741	-77	258	0	5cbdb3c26641b000171636bf	5fbd2a6438f90500752e1b2b	5fbd367ce3096b08cecfc8ea	5cbdb3c26641b000171636bf	1	24	2	5	3	2	2	5	6	2	3	1	2	4	3	6	1	1	-77	-77	-77	-77	-77	-77	-77	-77	4	6	6	7	7	3	5	6	6	6	5	4
150	0	0	31	5700741	-77	580	0	574dc90512d86b000f833ab0	5fbd2a6438f90500752e1b29	5fbd368528e8010863846dc1	574dc90512d86b000f833ab0	1	34	1	2	1	2	2	4	3	3	3	5	2	2	6	2	6	4	-77	-77	-77	-77	-77	-77	-77	-77	2	1	1	1	1	1	1	1	1	7	5	6
151	0	0	31	5700741	-77	159	1	5fbc0e0164cb3207c961a1aa	5fbd2a6438f90500752e1b3b	5fbd36853972790763eb58a0	5fbc0e0164cb3207c961a1aa	1	22	2	5	1	2	2	2	2	5	2	4	2	2	7	2	6	2	3	5	4	5	1	1	1	1	-77	-77	-77	-77	-77	-77	-77	-77	1	7	5	2
152	0	0	31	5700741	-77	454	1	5e8e12428ad69009c4597edc	5fbd2a6438f90500752e1b4b	5fbd368dce2dc80860a4f415	5e8e12428ad69009c4597edc	1	27	2	3	4	2	2	4	5	5	5	7	1	1	5	1	7	6	5	6	3	5	1	1	1	2	-77	-77	-77	-77	-77	-77	-77	-77	1	7	4	5
153	0	0	31	5700741	-77	180	1	59f5c7f405d1d60001f14399	5fbd2a6438f90500752e1b53	5fbd368dac295e0a3fc0a297	59f5c7f405d1d60001f14399	1	41	3	5	1	2	2	3	3	5	3	4	1	1	7	1	7	4	5	5	6	5	5	1	1	3	-77	-77	-77	-77	-77	-77	-77	-77	1	7	6	7
154	0	0	31	5700741	-77	161	0	5fa971bacb9815117bd54a9d	5fbd2a6438f90500752e1b29	5fbd36708b6d3c09dc543fc5	5fa971bacb9815117bd54a9d	1	30	1	3	1	2	2	1	1	5	7	4	1	1	7	1	7	4	-77	-77	-77	-77	-77	-77	-77	-77	1	1	1	1	1	1	1	1	1	7	7	5
155	0	0	31	5700741	-77	203	0	5d75619be689da001f2570d8	5fbd2a6438f90500752e1b29	5fbd3686fb433808d5633d1d	5d75619be689da001f2570d8	1	31	1	5	1	2	2	1	3	7	5	3	1	1	7	1	7	7	-77	-77	-77	-77	-77	-77	-77	-77	1	1	1	1	1	1	1	1	1	7	7	7
156	0	0	31	5700741	-77	143	1	5f4d55741c274e14c68adcba	5fbd2a6438f90500752e1b29	5fbd36b654453f08660adf49	5f4d55741c274e14c68adcba	1	35	1	3	1	2	1	7	7	1	2	1	4	4	1	7	1	1	7	7	7	7	7	7	7	7	-77	-77	-77	-77	-77	-77	-77	-77	7	7	7	3
157	0	0	31	5700741	-77	117	1	5f985b5007ab8f10f09b575f	5fbd2a6438f90500752e1b2b	5fbd36cd9c759907e22cebbc	5f985b5007ab8f10f09b575f	1	19	2	2	3	2	2	4	6	5	1	3	3	5	4	6	7	7	5	2	2	3	5	5	4	4	-77	-77	-77	-77	-77	-77	-77	-77	5	6	5	5
158	0	0	31	5700741	-77	1551	1	5ea597712179513f9e291fb3	5fbd2a6438f90500752e1b51	5fbd36c9b4100309d01938b3	5ea597712179513f9e291fb3	1	50	2	2	1	2	1	6	5	3	3	2	5	4	4	4	6	6	6	2	3	5	2	1	2	2	-77	-77	-77	-77	-77	-77	-77	-77	3	6	4	5
159	0	0	31	5700741	-77	202	0	5e693ff6b5da8a069e4e8d21	5fbd2a6438f90500752e1b3c	5fbd36ec3f93f30701e5fc58	5e693ff6b5da8a069e4e8d21	1	19	1	2	1	2	2	5	5	7	4	3	1	2	3	2	5	4	-77	-77	-77	-77	-77	-77	-77	-77	2	2	2	1	1	1	1	1	1	7	7	7
160	0	0	31	5700741	-77	208	1	5f5b9c8d6962d20e739941ed	5fbd2a6438f90500752e1b3b	5fbd36e9c74028086ede934b	5f5b9c8d6962d20e739941ed	1	21	2	3	1	2	2	1	2	6	7	5	1	1	6	1	7	7	1	1	1	1	1	1	1	1	-77	-77	-77	-77	-77	-77	-77	-77	1	7	7	7
161	0	0	31	5700741	-77	236	0	5f4a9363207a7e05019afbff	5fbd2a6438f90500752e1b3b	5fbd36f28952930925b9183a	5f4a9363207a7e05019afbff	1	23	2	5	1	2	2	1	1	7	7	3	1	1	7	1	6	4	-77	-77	-77	-77	-77	-77	-77	-77	1	1	1	1	1	1	1	1	1	7	7	7
162	0	0	31	5700741	-77	1121	0	5eb2337f63326f1870b44fc6	5fbd2a6438f90500752e1b54	5fbd36f848ae2a09635f93ea	5eb2337f63326f1870b44fc6	1	47	2	4	3	2	2	5	1	1	4	4	1	1	6	2	5	3	-77	-77	-77	-77	-77	-77	-77	-77	1	3	2	2	1	1	1	1	2	7	7	7
163	0	0	31	5700741	-77	183	1	5e5c6b9c8ce757449e4a6dc1	5fbd2a6438f90500752e1b53	5fbd36fcb3205708c7d74cd1	5e5c6b9c8ce757449e4a6dc1	1	42	2	6	1	2	2	6	5	5	4	3	1	1	5	1	7	7	2	1	1	1	1	1	1	1	-77	-77	-77	-77	-77	-77	-77	-77	1	7	7	7
164	0	0	31	5700741	-77	246	0	5e68218a1b3dbf0dce23f9c3	5fbd2a6438f90500752e1b3b	5fbd357a2b12200873cc352c	5e68218a1b3dbf0dce23f9c3	1	22	2	7	1	2	2	3	5	6	4	3	1	4	3	1	4	5	-77	-77	-77	-77	-77	-77	-77	-77	2	2	2	3	2	2	1	2	2	7	7	6
165	0	0	31	5700741	-77	626	1	5fb9102dc7d6596e1608f59f	5fbd2a6438f90500752e1b43	5fbd37054fd6f60a352b0199	5fb9102dc7d6596e1608f59f	1	45	1	6	1	2	2	6	7	6	7	6	7	6	7	3	7	7	7	6	6	7	7	7	7	6	-77	-77	-77	-77	-77	-77	-77	-77	7	7	7	6
166	0	0	31	5700741	-77	286	0	5ea74ea1fb3f711081d6763c	5fbd2a6438f90500752e1b54	5fbd370ffb433808d5633d20	5ea74ea1fb3f711081d6763c	1	41	2	5	3	2	2	1	2	6	6	5	1	1	7	1	7	7	-77	-77	-77	-77	-77	-77	-77	-77	1	1	1	1	1	1	1	1	1	7	7	7
167	0	0	31	5700741	-77	214	1	5d519e714d044f0001b6826c	5fbd2a6438f90500752e1b37	5fbd371650408207d5375fa8	5d519e714d044f0001b6826c	1	59	2	6	1	2	1	4	6	2	2	6	2	2	7	2	5	2	6	5	5	5	3	2	2	2	-77	-77	-77	-77	-77	-77	-77	-77	2	7	5	4
168	0	0	31	5700741	-77	196	0	5ebde04c4b759c13321a2ffa	5fbd2a6438f90500752e1b53	5fbd371056b035095d0de6b6	5ebde04c4b759c13321a2ffa	1	39	2	5	1	2	2	5	4	4	3	2	1	1	7	1	5	5	-77	-77	-77	-77	-77	-77	-77	-77	1	2	1	2	1	1	1	1	2	7	7	6
169	0	0	31	5700741	-77	271	0	5efbc378758e3d16577886e1	5fbd2a6438f90500752e1b58	5fbd372df557b608cabb6584	5efbc378758e3d16577886e1	1	52	1	2	4	2	2	3	2	3	5	6	1	2	4	1	7	7	-77	-77	-77	-77	-77	-77	-77	-77	1	1	1	1	1	1	1	1	1	7	6	6
170	0	0	31	5700741	-77	125	1	5d7bebc79d8b7700176ae18b	5fbd2a6438f90500752e1b3a	5fbd373184f2f909b8fb9397	5d7bebc79d8b7700176ae18b	1	24	1	3	7	2	2	7	7	1	7	2	1	2	6	4	6	7	1	1	1	1	1	1	1	1	-77	-77	-77	-77	-77	-77	-77	-77	1	7	7	7
171	0	0	31	5700741	-77	230	0	5ef1861074d9e6795f98b817	5fbd2a6438f90500752e1b29	5fbd37556d7411094a910c54	5ef1861074d9e6795f98b817	1	28	1	4	1	2	2	4	2	4	5	4	1	1	2	1	6	7	-77	-77	-77	-77	-77	-77	-77	-77	1	1	1	1	1	1	1	1	1	7	7	7
172	0	0	31	5700741	-77	1042	1	5f5e42b85ec0806c5d8e9412	5fbd2a6438f90500752e1b29	5fbd3776bab57b0abb979e85	5f5e42b85ec0806c5d8e9412	1	35	1	6	1	2	2	3	4	6	6	4	4	4	4	4	4	4	4	4	4	4	4	4	4	4	-77	-77	-77	-77	-77	-77	-77	-77	4	7	7	7
173	0	0	31	5700741	-77	206	1	5e167aa29195c6c5bd83b031	5fbd2a6438f90500752e1b3c	5fbd3781725db20a3e8b550b	5e167aa29195c6c5bd83b031	1	23	3	3	1	2	1	4	5	4	6	6	1	1	7	1	7	7	2	1	2	1	1	1	1	1	-77	-77	-77	-77	-77	-77	-77	-77	1	7	7	7
174	0	0	31	5700741	-77	220	0	5cbc97cd214b1a0001ccfa53	5fbd2a6438f90500752e1b37	5fbd379515fdd3076b3b11dc	5cbc97cd214b1a0001ccfa53	1	68	2	6	1	2	2	3	4	5	5	1	1	3	6	4	4	1	-77	-77	-77	-77	-77	-77	-77	-77	6	6	6	6	1	1	1	1	3	7	7	7
175	0	0	31	5700741	-77	1416	1	5fba80033bdaeda505bbcec1	5fbd2a6438f90500752e1b29	5fbd378e1cff1a07eb5f01c2	5fba80033bdaeda505bbcec1	1	34	1	6	1	2	2	7	2	4	7	6	1	4	7	1	7	5	4	2	3	2	2	1	1	1	-77	-77	-77	-77	-77	-77	-77	-77	2	5	6	5
176	0	0	31	5700741	-77	100	1	5f4e7288cfb36504c24ea299	5fbd2a6438f90500752e1b3c	5fbd37aa8295ec0865390322	5f4e7288cfb36504c24ea299	1	22	1	5	1	2	2	3	6	5	3	3	3	4	5	4	2	1	7	7	7	7	7	7	7	7	-77	-77	-77	-77	-77	-77	-77	-77	7	6	5	5
177	0	0	31	5700741	-77	288	0	5a04d9fbab721b0001ef74fd	5fbd2a6438f90500752e1b29	5fbd37aadd2b0107e42bf20d	5a04d9fbab721b0001ef74fd	1	30	3	4	1	2	1	1	1	7	6	3	1	3	6	1	7	7	-77	-77	-77	-77	-77	-77	-77	-77	1	1	1	1	1	1	1	1	1	7	7	7
178	0	0	31	5700741	-77	459	1	5ed8cf4782a6eb04ddf9962d	5fbd2a6438f90500752e1b3c	5fbd37a6c57ae80a38ba00ca	5ed8cf4782a6eb04ddf9962d	1	26	1	2	1	2	2	5	5	6	3	5	2	1	6	1	5	5	2	4	3	3	2	2	1	1	-77	-77	-77	-77	-77	-77	-77	-77	2	7	7	7
179	0	0	31	5700741	-77	185	0	5fb9cce7c9e8fc553ee6cab8	5fbd2a6438f90500752e1b3b	5fbd37c07f22230a3963a9ea	5fb9cce7c9e8fc553ee6cab8	1	26	2	5	1	2	1	3	2	6	4	3	2	2	7	2	6	4	-77	-77	-77	-77	-77	-77	-77	-77	4	2	2	4	1	1	1	1	2	7	7	7
180	0	0	31	5700741	-77	163	1	5e222faaff77c5088def99d3	5fbd2a6438f90500752e1b3b	5fbd37d8b814350a59117949	5e222faaff77c5088def99d3	1	19	2	1	1	2	2	6	3	3	4	3	2	4	7	5	4	4	6	5	5	5	2	2	2	2	-77	-77	-77	-77	-77	-77	-77	-77	4	7	7	7
181	0	0	31	5700741	-77	263	1	5e520fe5fe2087237b1b8cd1	5fbd2a6438f90500752e1b3b	5fbd37b507b4970872ca314a	5e520fe5fe2087237b1b8cd1	1	22	2	5	1	2	2	4	4	7	3	6	1	1	7	1	7	5	2	5	1	2	1	1	1	1	-77	-77	-77	-77	-77	-77	-77	-77	1	7	7	7
182	0	0	31	5700741	-77	224	0	5ba1460a235af60001fef5d8	5fbd2a6438f90500752e1b3c	5fbd37efbab57b0a45af41a5	5ba1460a235af60001fef5d8	1	28	1	3	1	2	2	4	4	4	3	6	1	1	7	1	7	7	-77	-77	-77	-77	-77	-77	-77	-77	1	1	1	1	1	1	1	1	1	7	7	7
183	0	0	31	5700741	-77	231	0	5ec5685d4c668752e5138e47	5fbd2a6438f90500752e1b53	5fbd37f9679a7e09d99d220b	5ec5685d4c668752e5138e47	1	43	2	5	1	2	1	5	4	6	4	6	1	1	5	1	7	1	-77	-77	-77	-77	-77	-77	-77	-77	2	2	1	2	1	1	1	1	1	7	7	7
184	0	0	31	5700741	-77	298	1	5dd5c564dba6345955012868	5fbd2a6438f90500752e1b30	5fbd37f3c7402808938982be	5dd5c564dba6345955012868	1	72	1	5	1	2	2	7	2	4	7	2	1	1	7	1	7	7	6	1	4	4	1	1	1	1	-77	-77	-77	-77	-77	-77	-77	-77	1	7	7	7
185	0	0	31	5700741	-77	239	1	5c1d10be426c440001885e1c	5fbd2a6438f90500752e1b4d	5fbd37f295684c0b1504a46a	5c1d10be426c440001885e1c	1	33	2	5	1	2	2	7	7	4	3	2	5	1	6	1	4	1	7	7	7	7	7	7	7	7	-77	-77	-77	-77	-77	-77	-77	-77	4	7	7	6
186	0	0	31	5700741	-77	480	0	5fbbff47ae72c00593c22fcc	5fbd2a6438f90500752e1b3b	5fbd37fb3213790a549895d1	5fbbff47ae72c00593c22fcc	1	26	2	5	1	1	2	6	3	4	3	6	1	2	4	1	7	2	-77	-77	-77	-77	-77	-77	-77	-77	1	1	1	2	2	2	2	1	1	7	6	4
187	0	0	31	5700741	-77	382	1	58cd449293499d00013488fe	5fbd2a6438f90500752e1b38	5fbd3811ba05ae08bfa24a75	58cd449293499d00013488fe	1	58	1	3	1	2	2	7	6	2	2	6	2	1	7	1	7	1	7	7	7	7	1	1	1	1	-77	-77	-77	-77	-77	-77	-77	-77	1	7	6	3
188	0	0	31	5700741	-77	234	0	5a455345f7b7bc00014e043d	5fbd2a6438f90500752e1b3c	5fbd3777dda67e0ac1fe66de	5a455345f7b7bc00014e043d	1	23	1	4	2	2	2	3	2	5	3	4	3	3	5	3	3	1	-77	-77	-77	-77	-77	-77	-77	-77	5	7	6	6	6	4	6	5	5	7	6	5
189	0	0	31	5700741	-77	320	0	5da90f4c0f35db00116e5729	5fbd2a6438f90500752e1b53	5fbd382e4fe2d50856a0ec60	5da90f4c0f35db00116e5729	1	48	2	6	1	2	1	4	4	4	4	7	1	1	7	1	7	5	-77	-77	-77	-77	-77	-77	-77	-77	1	1	1	1	1	1	1	1	1	7	7	7
190	0	0	31	5700741	-77	233	0	5f55300c42d1a78e7f463e78	5fbd2a6438f90500752e1b53	5fbd3843a72ba6086f459662	5f55300c42d1a78e7f463e78	1	43	2	4	1	2	2	5	2	5	7	5	1	1	7	1	7	5	-77	-77	-77	-77	-77	-77	-77	-77	1	2	1	2	1	1	1	1	1	7	7	7
191	0	0	31	5700741	-77	198	1	5d8728c6d4364c001b4731d0	5fbd2a6438f90500752e1b3a	5fbd3845ce2e4f08d11f902a	5d8728c6d4364c001b4731d0	1	25	1	5	7	2	2	1	4	5	5	7	1	1	6	1	7	7	1	1	1	5	1	1	1	1	-77	-77	-77	-77	-77	-77	-77	-77	1	7	7	7
193	0	0	31	5700741	-77	260	1	5f34511f59accc19bb769258	5fbd2a6438f90500752e1b53	5fbd3854260bbc07d67169c7	5f34511f59accc19bb769258	1	48	2	4	2	2	2	4	5	4	1	1	6	6	5	4	1	1	7	7	7	7	6	6	6	6	-77	-77	-77	-77	-77	-77	-77	-77	6	7	4	4
194	0	0	31	5700741	-77	297	1	5f690f742f60ad0e80c1c605	5fbd2a6438f90500752e1b4d	5fbd38587cb6bc0876ad3c44	5f690f742f60ad0e80c1c605	1	30	2	1	1	2	2	5	5	3	2	2	4	2	6	3	4	1	7	7	7	7	7	3	5	5	-77	-77	-77	-77	-77	-77	-77	-77	5	7	7	6
195	0	0	31	5700741	-77	385	0	5fbc0966602ed00689159aea	5fbd2a6438f90500752e1b43	5fbd385d2a737009b60f4edb	5fbc0966602ed00689159aea	1	46	1	6	1	2	1	7	1	7	6	6	1	7	7	1	7	7	-77	-77	-77	-77	-77	-77	-77	-77	1	1	1	1	1	1	1	1	1	7	7	6
196	0	0	31	5700741	-77	271	0	5b77ad4c87d85f0001b9a89b	5fbd2a6438f90500752e1b29	5fbd3867dcb05f0aa90d0ae0	5b77ad4c87d85f0001b9a89b	1	30	1	3	1	2	2	5	5	2	4	3	2	6	4	4	1	1	-77	-77	-77	-77	-77	-77	-77	-77	7	6	6	6	5	6	5	5	6	3	6	4
197	0	0	31	5700741	-77	305	1	5d9b6e76513c27001551c3b9	5fbd2a6438f90500752e1b3e	5fbd383cb8d12508dac3563a	5d9b6e76513c27001551c3b9	1	23	1	5	2	2	2	7	2	6	6	4	3	6	6	6	4	5	6	6	6	6	6	5	5	5	-77	-77	-77	-77	-77	-77	-77	-77	5	7	7	3
198	0	0	31	5700741	-77	142	0	5bbb88c3a748360001944760	5fbd2a6438f90500752e1b47	5fbd38b1cc49080a310f97cf	5bbb88c3a748360001944760	1	39	2	5	7	2	2	6	7	4	2	1	4	2	4	5	1	1	-77	-77	-77	-77	-77	-77	-77	-77	5	7	7	7	7	7	7	7	7	7	7	6
199	0	0	31	5700741	-77	224	0	5c60c5d94464bc00019af3da	5fbd2a6438f90500752e1b43	5fbd38c50717fd0ab3ddc4af	5c60c5d94464bc00019af3da	1	46	1	5	1	2	2	6	3	4	4	3	1	2	6	2	3	5	-77	-77	-77	-77	-77	-77	-77	-77	7	6	7	6	5	1	1	1	2	7	6	7
200	0	0	31	5700741	-77	195	1	5ee22a55402f7d66a6f3d046	5fbd2a6438f90500752e1b3c	5fbd38cc47abe509bda49014	5ee22a55402f7d66a6f3d046	1	27	1	6	1	2	2	6	5	5	2	6	2	1	5	1	6	7	2	1	2	1	1	1	1	1	-77	-77	-77	-77	-77	-77	-77	-77	1	7	7	6
201	0	0	31	5700741	-77	529	0	5f83a12aabd1b5162945480d	5fbd2a6438f90500752e1b29	5fbd38cb7edd920aca5b9d04	5f83a12aabd1b5162945480d	1	32	1	4	1	2	2	2	4	6	6	6	1	1	1	1	7	7	-77	-77	-77	-77	-77	-77	-77	-77	1	1	1	1	1	1	1	1	1	7	7	7
202	0	0	31	5700741	-77	174	0	5c92590a1f991d00161a6fa3	5fbd2a6438f90500752e1b43	5fbd38d08101ae0b37044a71	5c92590a1f991d00161a6fa3	1	41	1	5	1	2	2	7	7	1	2	4	6	1	7	7	1	1	-77	-77	-77	-77	-77	-77	-77	-77	7	7	7	7	7	6	7	6	6	2	6	1
203	0	0	31	5700741	-77	440	1	5e45cacefd4b630bbdba2f86	5fbd2a6438f90500752e1b29	5fbd38d29649a00a561580c7	5e45cacefd4b630bbdba2f86	1	29	1	5	1	1	2	3	2	5	7	7	1	1	6	1	7	7	1	1	1	1	1	1	1	1	-77	-77	-77	-77	-77	-77	-77	-77	1	7	7	7
204	0	0	31	5700741	-77	239	0	5d16d81a6be726001a39ca74	5fbd2a6438f90500752e1b29	5fbd38e1b9e08c094b1d3288	5d16d81a6be726001a39ca74	1	32	1	2	1	2	2	6	6	2	4	6	1	1	7	1	7	4	-77	-77	-77	-77	-77	-77	-77	-77	3	1	1	2	1	1	1	1	1	7	7	7
205	0	0	31	5700741	-77	150	1	5c40d25232a8140001fa66aa	5fbd2a6438f90500752e1b29	5fbd38e9cb87d70880c118c3	5c40d25232a8140001fa66aa	1	34	1	6	1	2	2	5	1	7	5	7	1	1	3	1	7	7	1	1	1	1	1	1	1	1	-77	-77	-77	-77	-77	-77	-77	-77	1	7	7	7
206	0	0	31	5700741	-77	453	1	5eb9c1920355110ef1a18c85	5fbd2a6438f90500752e1b51	5fbd38e97f9d4609dde0fefa	5eb9c1920355110ef1a18c85	1	54	2	3	1	2	1	4	3	4	7	2	2	2	7	2	4	1	4	6	4	4	4	4	1	1	-77	-77	-77	-77	-77	-77	-77	-77	2	7	7	7
207	0	0	31	5700741	-77	213	1	5cb128db0d14d3001838eef5	5fbd2a6438f90500752e1b42	5fbd38ee74182208d128ce06	5cb128db0d14d3001838eef5	1	46	2	5	4	2	2	6	5	4	3	5	2	2	6	2	6	3	6	6	6	5	2	3	2	2	-77	-77	-77	-77	-77	-77	-77	-77	2	7	5	5
208	0	0	31	5700741	-77	173	1	5e520d73b55928229d595b94	5fbd2a6438f90500752e1b35	5fbd38f422ebef0aa9f304c5	5e520d73b55928229d595b94	1	28	2	5	4	2	2	4	5	3	3	5	1	1	1	2	7	6	2	2	2	2	1	1	1	1	-77	-77	-77	-77	-77	-77	-77	-77	1	7	7	7
209	0	0	31	5700741	-77	308	0	5e2e5703d82cf44370a246d1	5fbd2a6438f90500752e1b3b	5fbd38ec0ecd620aae6787e0	5e2e5703d82cf44370a246d1	1	23	2	3	1	2	2	7	5	4	6	2	1	2	5	1	7	7	-77	-77	-77	-77	-77	-77	-77	-77	1	1	1	1	1	1	1	1	1	7	7	7
210	0	0	31	5700741	-77	650	1	5facf55ad7841e3370a3298d	5fbd2a6438f90500752e1b29	5fbd38cca3ad320b1831b42a	5facf55ad7841e3370a3298d	1	30	1	6	1	1	2	4	4	5	5	4	4	5	5	4	5	4	6	6	4	6	7	7	7	6	-77	-77	-77	-77	-77	-77	-77	-77	5	7	7	6
211	0	0	31	5700741	-77	296	1	5ae521a03ab2fb0001ef2365	5fbd2a6438f90500752e1b56	5fbd3905b410030a421919ab	5ae521a03ab2fb0001ef2365	1	36	1	6	4	2	2	4	3	4	4	4	3	3	3	3	5	4	4	3	2	3	2	2	2	2	-77	-77	-77	-77	-77	-77	-77	-77	2	6	6	6
212	0	0	31	5700741	-77	288	0	5f60a93d6baab60522f3d1fa	5fbd2a6438f90500752e1b4d	5fbd391a9b4eb608de4cda27	5f60a93d6baab60522f3d1fa	1	29	2	3	1	2	2	6	4	5	4	6	1	2	7	2	7	4	-77	-77	-77	-77	-77	-77	-77	-77	1	2	2	2	1	1	1	1	1	7	7	7
213	0	0	31	5700741	-77	416	1	5d34de398f657e00150dd0d5	5fbd2a6438f90500752e1b30	5fbd3901e3096b07e788406c	5d34de398f657e00150dd0d5	1	59	1	5	1	2	2	4	3	3	3	3	2	3	6	4	5	5	4	3	3	3	1	1	1	1	-77	-77	-77	-77	-77	-77	-77	-77	2	7	5	6
214	0	0	31	5700741	-77	413	1	5d357f1966e9b10019734a4f	5fbd2a6438f90500752e1b53	5fbd39328295ec086539032a	5d357f1966e9b10019734a4f	1	48	2	2	1	2	2	5	5	1	5	5	1	4	7	1	7	7	3	3	2	3	1	1	1	1	-77	-77	-77	-77	-77	-77	-77	-77	1	7	7	7
215	0	0	31	5700741	-77	311	0	5f4c2067fca470836d4c2b24	5fbd2a6438f90500752e1b3e	5fbd39446f74e10b283398a2	5f4c2067fca470836d4c2b24	1	25	1	5	3	1	2	4	3	1	2	4	1	1	5	1	5	4	-77	-77	-77	-77	-77	-77	-77	-77	4	2	2	2	3	1	3	1	1	7	7	5
216	0	0	31	5700741	-77	302	1	5c88510b973d930001652c23	5fbd2a6438f90500752e1b3b	5fbd39477edd920aca5b9d05	5c88510b973d930001652c23	1	21	2	4	1	2	2	4	2	4	3	4	1	1	7	1	4	4	7	7	7	7	7	4	4	7	-77	-77	-77	-77	-77	-77	-77	-77	4	7	7	7
217	0	0	31	5700741	-77	272	0	5d88dcb723dfcc00151fd043	5fbd2a6438f90500752e1b37	5fbd3947fb433808639f1d01	5d88dcb723dfcc00151fd043	1	60	2	2	1	2	2	4	7	1	1	1	3	3	4	3	1	1	-77	-77	-77	-77	-77	-77	-77	-77	4	4	1	4	1	1	1	1	7	7	7	3
218	0	0	31	5700741	-77	282	1	5edbf245e31b590a6e572482	5fbd2a6438f90500752e1b3b	5fbd39565877a00957c3be52	5edbf245e31b590a6e572482	1	20	2	3	1	2	2	5	4	5	6	1	1	7	7	4	1	1	7	7	7	5	4	1	1	2	-77	-77	-77	-77	-77	-77	-77	-77	4	7	7	7
219	0	0	31	5700741	-77	264	1	5d5162f1b50a1000169da137	5fbd2a6438f90500752e1b51	5fbd394e124086085dc0442d	5d5162f1b50a1000169da137	1	53	2	6	1	2	2	7	7	4	4	1	4	1	7	1	4	1	7	7	7	7	7	7	7	4	-77	-77	-77	-77	-77	-77	-77	-77	5	4	7	4
220	0	0	31	5700741	-77	174	0	5dffd30cef7f5ebfbc0ab18f	5fbd2a6438f90500752e1b3c	5fbd39598299290a504ab18c	5dffd30cef7f5ebfbc0ab18f	1	19	3	3	1	2	2	5	3	5	3	6	1	1	6	1	7	7	-77	-77	-77	-77	-77	-77	-77	-77	1	1	1	1	1	1	1	1	1	7	7	6
221	0	0	31	5700741	-77	267	0	5fab3afc780978629141d35f	5fbd2a6438f90500752e1b3b	5fbd394b0b7d3709ce787234	5fab3afc780978629141d35f	1	22	2	5	1	2	2	3	3	6	4	5	1	1	4	1	7	7	-77	-77	-77	-77	-77	-77	-77	-77	3	2	2	4	1	1	1	1	1	7	7	5
222	0	0	31	5700741	-77	391	1	5e920ad180280554256ff9e8	5fbd2a6438f90500752e1b30	5fbd395819f8840b406003b8	5e920ad180280554256ff9e8	1	59	1	5	1	2	2	4	5	1	4	6	1	1	7	2	7	1	6	5	6	4	1	1	1	1	-77	-77	-77	-77	-77	-77	-77	-77	1	7	7	7
223	0	0	31	5700741	-77	1013	0	5fb57c0e8be9c00a31f10aa7	5fbd2a6438f90500752e1b51	5fbd3955a0b7480a2bbffba8	5fb57c0e8be9c00a31f10aa7	1	50	2	6	1	2	2	5	6	6	2	5	4	5	6	6	7	4	-77	-77	-77	-77	-77	-77	-77	-77	5	6	4	5	3	4	4	4	1	7	7	7
224	0	0	31	5700741	-77	289	0	5dd0d2f02b033b190687eaee	5fbd2a6438f90500752e1b30	5fbd3960a95c710a66b2ccdc	5dd0d2f02b033b190687eaee	1	66	1	5	1	2	2	2	1	5	4	6	1	1	7	1	7	7	-77	-77	-77	-77	-77	-77	-77	-77	1	1	1	1	1	1	1	1	1	7	7	7
225	0	0	31	5700741	-77	323	0	5f51327fe0a90c33baec597d	5fbd2a6438f90500752e1b53	5fbd396de675da08e6b74b39	5f51327fe0a90c33baec597d	1	39	2	1	1	2	1	4	3	3	5	5	1	1	7	1	7	1	-77	-77	-77	-77	-77	-77	-77	-77	1	1	1	2	1	1	1	1	1	7	7	7
226	0	0	31	5700741	-77	155	0	5be76781f6d13b0001cf5257	5fbd2a6438f90500752e1b29	5fbd398f276ff4085fa9e368	5be76781f6d13b0001cf5257	1	30	1	3	1	2	2	3	3	5	4	6	1	1	5	1	7	6	-77	-77	-77	-77	-77	-77	-77	-77	1	1	1	1	1	1	1	1	1	7	7	4
227	0	0	31	5700741	-77	330	1	5fb835b72588905120da05ef	5fbd2a6438f90500752e1b3b	5fbd399ea5cc95095c90c45a	5fb835b72588905120da05ef	1	28	2	5	1	2	1	3	3	3	6	4	2	3	5	3	5	4	1	2	2	3	2	2	2	2	-77	-77	-77	-77	-77	-77	-77	-77	2	7	7	7
228	0	0	31	5700741	-77	182	1	5c2e190fa3e23b00017a3dff	5fbd2a6438f90500752e1b4d	5fbd39b16f3b1609c2fa884f	5c2e190fa3e23b00017a3dff	1	33	2	7	1	1	2	2	3	5	5	5	1	2	6	1	7	5	1	2	1	2	1	1	1	1	-77	-77	-77	-77	-77	-77	-77	-77	1	7	6	7
229	0	0	31	5700741	-77	144	0	5c4b45ee88975200015655ad	5fbd2a6438f90500752e1b3c	5fbd39bd6aa43708d9a67208	5c4b45ee88975200015655ad	1	28	1	5	1	2	2	1	2	6	6	6	1	1	1	1	7	7	-77	-77	-77	-77	-77	-77	-77	-77	1	1	1	1	1	1	1	1	1	7	7	7
230	0	0	31	5700741	-77	607	0	5f33f1bcea047124b738476d	5fbd2a6438f90500752e1b2c	5fbd39bc40a50f0a959dbcd7	5f33f1bcea047124b738476d	1	49	1	5	3	2	2	6	6	4	5	3	1	4	5	4	4	1	-77	-77	-77	-77	-77	-77	-77	-77	1	1	1	1	1	1	1	1	1	7	7	7
231	0	0	31	5700741	-77	290	1	5c31783f2c45d400014b2bfb	5fbd2a6438f90500752e1b3b	5fbd39d52b765109b0bbcd14	5c31783f2c45d400014b2bfb	1	22	2	2	1	2	2	5	4	3	3	1	4	6	6	4	1	1	7	7	7	7	5	2	2	2	-77	-77	-77	-77	-77	-77	-77	-77	7	7	7	7
232	0	0	31	5700741	-77	261	0	5df5bd13dd997b414b3fd5e1	5fbd2a6438f90500752e1b2b	5fbd396c54453f0952a95891	5df5bd13dd997b414b3fd5e1	1	19	2	3	3	2	2	6	5	3	3	4	3	4	6	4	4	3	-77	-77	-77	-77	-77	-77	-77	-77	1	1	1	1	1	1	1	1	3	7	5	4
233	0	0	31	5700741	-77	239	1	5d67476c0ca617001699fe7a	5fbd2a6438f90500752e1b4d	5fbd39a6ce40360964bc1c1e	5d67476c0ca617001699fe7a	1	29	2	2	1	2	2	4	3	1	7	6	1	1	7	1	7	7	5	1	3	4	1	1	1	1	-77	-77	-77	-77	-77	-77	-77	-77	1	7	7	7
234	0	0	31	5700741	-77	799	0	5f32a5b5902e1209aa00dd48	5fbd2a6438f90500752e1b53	5fbd39d891f04a0b40c8f1e6	5f32a5b5902e1209aa00dd48	1	46	2	5	1	2	2	3	3	6	4	6	1	1	7	1	7	6	-77	-77	-77	-77	-77	-77	-77	-77	1	1	1	1	1	1	1	1	1	7	7	7
235	0	0	31	5700741	-77	796	1	5ef1d4844c5f9a7eb9a0101a	5fbd2a6438f90500752e1b44	5fbd39d174182208d128ce0d	5ef1d4844c5f9a7eb9a0101a	1	25	2	2	2	2	2	4	4	3	7	5	1	2	7	2	7	5	2	4	3	4	2	1	2	2	-77	-77	-77	-77	-77	-77	-77	-77	2	7	7	7
236	0	0	31	5700741	-77	239	0	5e30dae130e5260d9c345bac	5fbd2a6438f90500752e1b43	5fbd39e51b2c8108cb1c3706	5e30dae130e5260d9c345bac	1	39	1	6	1	2	2	3	3	5	5	5	1	1	1	1	7	7	-77	-77	-77	-77	-77	-77	-77	-77	3	1	1	1	1	1	1	1	1	7	7	7
237	0	0	31	5700741	-77	282	0	5ed06b8e07a7ba1417d68829	5fbd2a6438f90500752e1b3b	5fbd39e7085a620b26ae8359	5ed06b8e07a7ba1417d68829	1	19	2	3	1	2	2	2	2	6	6	5	1	1	6	2	6	5	-77	-77	-77	-77	-77	-77	-77	-77	2	2	2	3	1	1	1	1	1	7	7	7
238	0	0	31	5700741	-77	343	1	5e864400d2183f0b729f1bfc	5fbd2a6438f90500752e1b53	5fbd39f479deff0ab97ba9ea	5e864400d2183f0b729f1bfc	1	45	2	5	1	2	1	5	3	4	5	4	2	2	6	2	7	2	2	2	2	3	1	1	1	1	-77	-77	-77	-77	-77	-77	-77	-77	1	7	7	7
239	0	0	31	5700741	-77	265	0	5d5618b69cd0f20015e1ab0d	5fbd2a6438f90500752e1b3b	5fbd3a008b6d3c0ac4a4a74b	5d5618b69cd0f20015e1ab0d	1	22	2	2	1	2	2	4	5	4	3	5	1	4	6	2	7	7	-77	-77	-77	-77	-77	-77	-77	-77	3	1	1	3	1	1	1	1	1	7	7	7
240	0	0	31	5700741	-77	337	1	5c9c05678ba35500015dbc29	5fbd2a6438f90500752e1b2d	5fbd3a032b122008e92eba7b	5c9c05678ba35500015dbc29	1	55	1	3	7	2	1	5	5	5	4	5	1	1	7	1	7	7	1	1	1	1	1	1	1	1	-77	-77	-77	-77	-77	-77	-77	-77	1	7	7	7
241	0	0	31	5700741	-77	846	1	59349d79f1b3f00001964d04	5fbd2a6438f90500752e1b37	5fbd3a10ba05ae09acffaab2	59349d79f1b3f00001964d04	1	62	2	4	1	2	2	3	4	5	5	3	1	1	7	6	6	1	6	7	3	5	1	1	1	1	-77	-77	-77	-77	-77	-77	-77	-77	6	7	7	7
242	0	0	31	5700741	-77	167	0	5d705d858c1aea0016d900a1	5fbd2a6438f90500752e1b52	5fbd3a1eb3756f0aa235cb05	5d705d858c1aea0016d900a1	1	32	2	3	4	2	2	4	5	5	4	5	1	1	3	1	7	5	-77	-77	-77	-77	-77	-77	-77	-77	1	1	1	1	1	1	1	1	1	7	7	7
243	0	0	31	5700741	-77	152	0	55c0ca6cfdf99b2e8efc9f4b	5fbd2a6438f90500752e1b53	5fbd3a301ae4ea0a52d231ab	55c0ca6cfdf99b2e8efc9f4b	1	39	2	6	1	2	2	4	2	6	4	6	1	1	7	1	7	7	-77	-77	-77	-77	-77	-77	-77	-77	1	1	1	1	1	1	1	1	1	7	7	7
244	0	0	31	5700741	-77	157	0	5c1691ed093702000149ffb1	5fbd2a6438f90500752e1b43	5fbd3a32b6d9240abf49f58c	5c1691ed093702000149ffb1	1	39	1	5	1	2	2	3	2	3	4	6	2	2	5	2	7	5	-77	-77	-77	-77	-77	-77	-77	-77	2	2	1	2	1	1	1	1	2	7	7	7
245	0	0	31	5700741	-77	675	1	5e6a81569f3af202438c5fde	5fbd2a6438f90500752e1b33	5fbd3a36a3ad320a2e6a6719	5e6a81569f3af202438c5fde	1	46	2	3	5	2	2	2	2	2	4	3	2	1	4	2	6	5	6	2	5	1	3	1	1	1	-77	-77	-77	-77	-77	-77	-77	-77	1	6	6	2
246	0	0	31	5700741	-77	631	0	5f46a467b6c229048e4896ec	5fbd2a6438f90500752e1b3c	5fbd3a31f9bc860951c707c3	5f46a467b6c229048e4896ec	1	1995	1	5	1	1	2	5	5	5	5	6	2	6	6	1	7	7	-77	-77	-77	-77	-77	-77	-77	-77	5	6	6	5	1	2	3	2	1	6	6	6
247	0	0	31	5700741	-77	214	0	5be42f3b98f5f40001a994f4	5fbd2a6438f90500752e1b3f	5fbd3a3b92401b086a36e03c	5be42f3b98f5f40001a994f4	1	62	1	5	1	2	2	2	2	5	5	3	1	1	3	1	7	5	-77	-77	-77	-77	-77	-77	-77	-77	2	2	2	2	1	1	1	1	1	7	7	7
248	0	0	31	5700741	-77	464	1	5ade6e74066c510001d43903	5fbd2a6438f90500752e1b32	5fbd3a355d94740abd31b338	5ade6e74066c510001d43903	1	47	1	3	3	2	1	3	4	4	5	1	1	1	7	1	4	4	5	4	4	4	1	1	1	1	-77	-77	-77	-77	-77	-77	-77	-77	1	7	7	7
249	0	0	31	5700741	-77	145	1	5bcdb14f6e65af00018dfa25	5fbd2a6438f90500752e1b39	5fbd3a4351b93608618f5f2d	5bcdb14f6e65af00018dfa25	1	33	2	5	4	1	2	3	2	6	6	5	1	1	4	1	7	7	1	1	1	1	1	1	1	1	-77	-77	-77	-77	-77	-77	-77	-77	1	7	7	7
250	0	0	31	5700741	-77	237	1	5f1243368f29f401265699e4	5fbd2a6438f90500752e1b2b	5fbd3a4c71b5da0ba2c5d7fc	5f1243368f29f401265699e4	1	20	2	5	3	1	2	4	4	2	1	5	2	2	4	2	6	4	4	3	3	3	1	3	1	1	-77	-77	-77	-77	-77	-77	-77	-77	1	7	7	7
251	0	0	31	5700741	-77	377	1	5bd8fabf544d4f000141d94d	5fbd2a6438f90500752e1b30	5fbd3a5574343809c2f1178f	5bd8fabf544d4f000141d94d	1	68	1	6	1	2	2	2	2	6	5	6	1	1	7	4	6	2	3	2	4	2	3	2	2	2	-77	-77	-77	-77	-77	-77	-77	-77	1	7	7	7
252	0	0	31	5700741	-77	285	0	5fa0bbe08e38c7151b540037	5fbd2a6438f90500752e1b3c	5fbd3a587edd920aca5b9d0b	5fa0bbe08e38c7151b540037	1	20	1	2	1	2	2	2	2	5	3	7	1	1	7	1	7	7	-77	-77	-77	-77	-77	-77	-77	-77	1	1	1	1	1	1	1	1	1	7	7	4
253	0	0	31	5700741	-77	379	0	5dd6e8e3e426bd67d5b1c7e0	5fbd2a6438f90500752e1b57	5fbd3a4e73c8f10ab78f5baa	5dd6e8e3e426bd67d5b1c7e0	1	46	2	5	4	2	1	1	1	7	2	6	1	1	5	1	7	7	-77	-77	-77	-77	-77	-77	-77	-77	2	2	2	2	1	1	1	1	1	7	7	7
254	0	0	31	5700741	-77	202	1	5bcd295277740000016ab0a5	5fbd2a6438f90500752e1b3c	5fbd3a5a8dc35009e0955e7c	5bcd295277740000016ab0a5	1	18	1	2	2	2	2	6	5	2	3	6	1	1	7	1	7	6	3	2	3	2	2	1	2	1	-77	-77	-77	-77	-77	-77	-77	-77	1	7	7	7
255	0	0	31	5700741	-77	230	0	5d9d5debf346240014428500	5fbd2a6438f90500752e1b2b	5fbd3a5d6a9c0c07f056f919	5d9d5debf346240014428500	1	20	2	3	3	2	2	4	2	5	3	4	1	1	7	1	5	2	-77	-77	-77	-77	-77	-77	-77	-77	2	1	1	2	1	1	1	1	1	7	7	7
256	0	0	31	5700741	-77	240	0	5eb2bffa2f51de04d4f35219	5fbd2a6438f90500752e1b3f	5fbd3a5b47abe50a32ee89de	5eb2bffa2f51de04d4f35219	1	60	1	5	1	2	2	2	2	6	6	6	1	1	6	1	6	4	-77	-77	-77	-77	-77	-77	-77	-77	4	5	6	5	2	2	2	2	2	7	7	7
257	0	0	31	5700741	-77	654	0	5dbc73047d3d3622bcd31170	5fbd2a6438f90500752e1b51	5fbd3a69fc4550076db66dd0	5dbc73047d3d3622bcd31170	1	49	2	3	1	2	2	7	7	1	1	1	7	1	6	7	1	1	-77	-77	-77	-77	-77	-77	-77	-77	7	7	7	7	7	7	7	7	7	1	1	1
258	0	0	31	5700741	-77	287	1	5e403eecfb9ed527cc3451c6	5fbd2a6438f90500752e1b37	5fbd3a7047f0e10a260a8f06	5e403eecfb9ed527cc3451c6	1	62	2	5	1	2	2	6	5	1	4	5	1	3	7	1	7	4	2	2	2	1	1	1	1	1	-77	-77	-77	-77	-77	-77	-77	-77	1	7	7	7
259	0	0	31	5700741	-77	732	1	5eea65e562edb010904f8357	5fbd2a6438f90500752e1b29	5fbd3a69ce45910a96d1d289	5eea65e562edb010904f8357	1	34	1	4	1	2	2	4	4	4	4	6	1	1	6	1	7	7	1	1	1	1	1	1	1	1	-77	-77	-77	-77	-77	-77	-77	-77	1	7	7	7
260	0	0	31	5700741	-77	346	0	5e55a94b80c350596a0be3ea	5fbd2a6438f90500752e1b37	5fbd3a7a2b12200873cc354e	5e55a94b80c350596a0be3ea	1	74	2	6	1	2	2	7	7	1	1	1	7	1	1	4	1	1	-77	-77	-77	-77	-77	-77	-77	-77	7	7	7	7	4	1	4	4	7	6	4	6
261	0	0	31	5700741	-77	343	0	5c639bfa9fe0060001cd8103	5fbd2a6438f90500752e1b30	5fbd3a7939727908c5369f01	5c639bfa9fe0060001cd8103	1	62	1	2	7	2	1	7	7	1	6	4	4	1	7	4	4	1	-77	-77	-77	-77	-77	-77	-77	-77	7	7	7	7	7	4	7	7	5	5	5	5
262	0	0	31	5700741	-77	435	0	5a0a03fa074b190001251b3c	5fbd2a6438f90500752e1b29	5fbd3a788ab56409e0e5d8e8	5a0a03fa074b190001251b3c	1	31	1	3	1	2	2	4	3	5	3	3	3	4	4	3	2	2	-77	-77	-77	-77	-77	-77	-77	-77	3	1	3	3	1	1	1	1	5	7	6	6
263	0	0	31	5700741	-77	234	1	5a5e792d8e62590001763a16	5fbd2a6438f90500752e1b4c	5fbd3a914fe2d509b3555bbb	5a5e792d8e62590001763a16	1	33	2	5	3	2	2	5	4	4	2	2	2	2	7	3	2	1	7	7	7	7	4	2	2	4	-77	-77	-77	-77	-77	-77	-77	-77	4	7	7	7
264	0	0	31	5700741	-77	251	0	5dadab4f47c6be0010d6975b	5fbd2a6438f90500752e1b3b	5fbd3a93ab05790a9c1dd7a4	5dadab4f47c6be0010d6975b	1	20	1	2	1	2	2	3	2	6	5	6	1	1	7	1	7	7	-77	-77	-77	-77	-77	-77	-77	-77	1	1	1	1	1	1	1	1	1	7	7	7
265	0	0	31	5700741	-77	441	1	5d59929bd0a731001671c9af	5fbd2a6438f90500752e1b29	5fbd3a8dc0771609e169bb53	5d59929bd0a731001671c9af	1	36	1	5	1	2	2	1	2	7	6	6	1	1	7	1	7	4	2	1	1	4	1	1	1	1	-77	-77	-77	-77	-77	-77	-77	-77	1	7	7	7
266	0	0	31	5700741	-77	201	0	5e8ec42c289cb600081621cd	5fbd2a6438f90500752e1b39	5fbd3aa99b4eb60955331bec	5e8ec42c289cb600081621cd	1	31	2	5	4	2	2	1	2	6	2	7	1	1	6	2	7	7	-77	-77	-77	-77	-77	-77	-77	-77	4	1	1	1	4	2	1	3	1	7	7	6
267	0	0	31	5700741	-77	319	1	5ed559e5afbd830e2117ed55	5fbd2a6438f90500752e1b30	5fbd3ab67d311e0a22bae4f8	5ed559e5afbd830e2117ed55	1	59	1	6	1	2	2	5	2	4	4	6	1	2	6	1	7	6	2	1	1	1	1	1	1	1	-77	-77	-77	-77	-77	-77	-77	-77	1	7	6	7
268	0	0	31	5700741	-77	156	0	5efcbd109243b809a780ac8b	5fbd2a6438f90500752e1b29	5fbd3abce3cfd00ab6e58d29	5efcbd109243b809a780ac8b	1	36	1	2	1	2	2	4	5	5	5	5	5	5	4	5	2	3	-77	-77	-77	-77	-77	-77	-77	-77	3	5	4	4	4	4	3	4	6	7	7	5
269	0	0	31	5700741	-77	216	1	5d5c4a4274abca000158631b	5fbd2a6438f90500752e1b54	5fbd3abfe675da095ef3edf3	5d5c4a4274abca000158631b	1	47	2	5	3	2	2	6	3	4	3	1	5	2	7	4	1	1	7	7	7	7	6	4	5	3	-77	-77	-77	-77	-77	-77	-77	-77	7	7	7	7
270	0	0	31	5700741	-77	204	0	5ee074e97372d43cc027231b	5fbd2a6438f90500752e1b3b	5fbd3acd66fde30b87e9d27a	5ee074e97372d43cc027231b	1	24	2	5	1	2	2	3	1	7	6	7	1	1	6	1	7	5	-77	-77	-77	-77	-77	-77	-77	-77	4	2	2	2	1	1	1	1	1	7	7	7
271	0	0	31	5700741	-77	209	1	5aec7e89ae13140001fc0cdf	5fbd2a6438f90500752e1b3b	5fbd3ac992e19d09f044482e	5aec7e89ae13140001fc0cdf	1	28	2	1	1	2	2	5	6	6	4	3	2	2	6	2	6	5	3	1	1	1	1	1	1	1	-77	-77	-77	-77	-77	-77	-77	-77	1	7	7	7
272	0	0	31	5700741	-77	234	0	5dfa7beb37241c7d124bb4fd	5fbd2a6438f90500752e1b53	5fbd3ad5a95c710ade650561	5dfa7beb37241c7d124bb4fd	1	40	2	5	1	2	2	3	2	5	5	5	2	1	6	1	6	6	-77	-77	-77	-77	-77	-77	-77	-77	1	2	3	3	1	1	1	1	1	7	7	7
273	0	0	31	5700741	-77	427	0	5e4aa550ad8f2a000a9adf84	5fbd2a6438f90500752e1b50	5fbd3adc0478b60776d1099f	5e4aa550ad8f2a0009adf84	1	68	2	5	3	2	2	7	2	1	1	1	7	7	1	7	1	1	-77	-77	-77	-77	-77	-77	-77	-77	7	7	7	7	7	1	4	3	7	4	4	4
274	0	0	31	5700741	-77	233	1	5f18b3d0570c4e0d5ad79c9f	5fbd2a6438f90500752e1b3b	5fbd3adf276ff408d21f5cd9	5f18b3d0570c4e0d5ad79c9f	1	25	2	5	1	2	2	3	2	5	3	2	1	1	5	2	4	5	3	5	4	3	1	1	1	1	-77	-77	-77	-77	-77	-77	-77	-77	2	7	7	7
275	0	0	31	5700741	-77	400	0	5fac7a3d233646275bedcfe3	5fbd2a6438f90500752e1b56	5fbd3addf557b609b5d27747	5fac7a3d233646275bedcfe3	1	31	1	5	4	2	2	6	4	3	2	5	1	3	4	3	6	5	-77	-77	-77	-77	-77	-77	-77	-77	2	2	2	2	2	2	2	2	2	7	7	7
276	0	0	31	5700741	-77	142	0	5cc88a818572c50018be1241	5fbd2a6438f90500752e1b3c	5fbd3ae5eb30070b35aa56e1	5cc88a818572c50018be1241	1	19	1	2	1	2	2	6	7	3	5	7	1	1	7	1	7	7	-77	-77	-77	-77	-77	-77	-77	-77	1	1	1	1	1	1	1	1	1	7	7	7
277	0	0	31	5700741	-77	426	1	5faeb9cd25498502c37b651e	5fbd2a6438f90500752e1b47	5fbd3addb5df6c0858315ba9	5faeb9cd25498502c37b651e	1	41	2	5	2	2	2	4	3	6	5	6	1	1	7	1	7	7	1	1	1	1	1	1	1	1	-77	-77	-77	-77	-77	-77	-77	-77	1	7	7	7
278	0	0	31	5700741	-77	558	1	5ea89a8b6b6ee52ee578a90a	5fbd2a6438f90500752e1b43	5fbd3aec8299290968f0034e	5ea89a8b6b6ee52ee578a90a	1	45	1	5	1	2	2	4	3	4	5	3	1	3	5	3	4	4	5	5	5	5	3	3	3	3	-77	-77	-77	-77	-77	-77	-77	-77	3	6	6	6
279	0	0	31	5700741	-77	233	1	5eee262c7da4d228a43a4027	5fbd2a6438f90500752e1b2e	5fbd3ae599a44b0ab3022659	5eee262c7da4d228a43a4027	1	36	1	6	3	2	2	2	3	3	3	4	1	1	6	5	4	5	5	6	6	7	6	1	6	4	-77	-77	-77	-77	-77	-77	-77	-77	4	7	7	6
280	0	0	31	5700741	-77	199	0	5ea09d9bda1ecd08d1d08bad	5fbd2a6438f90500752e1b29	5fbd3af44f28c50b366a40a6	5ea09d9bda1ecd08d1d08bad	1	35	1	6	2	2	2	5	5	2	3	5	2	2	7	2	6	5	-77	-77	-77	-77	-77	-77	-77	-77	5	2	3	1	1	1	1	1	1	7	7	6
281	0	0	31	5700741	-77	143	1	5a9cadb11eda41000136758c	5fbd2a6438f90500752e1b3c	5fbd3af422ebef0aa9f304cd	5a9cadb11eda41000136758c	1	24	1	3	1	2	2	1	1	5	1	7	1	1	7	1	7	7	1	1	1	1	1	1	1	1	-77	-77	-77	-77	-77	-77	-77	-77	1	7	7	5
282	0	0	31	5700741	-77	729	0	5fad7ec36115e90d746aed95	5fbd2a6438f90500752e1b3c	5fbd3aef07b4970872ca3159	5fad7ec36115e90d746aed95	1	19	1	3	1	2	2	5	3	5	5	5	1	2	6	1	6	3	-77	-77	-77	-77	-77	-77	-77	-77	1	2	1	2	2	1	1	1	1	7	6	6
283	0	0	31	5700741	-77	246	0	5d55d562e04e1c0001f5e682	5fbd2a6438f90500752e1b4d	5fbd3ae5b27c0f0b18739c11	5d55d562e04e1c0001f5e682	1	29	2	5	1	2	2	6	4	4	5	7	1	1	4	1	7	6	-77	-77	-77	-77	-77	-77	-77	-77	1	1	1	1	1	1	1	1	1	7	7	7
284	0	0	31	5700741	-77	191	1	5eb38bee8aa23216ffb6bb2e	5fbd2a6438f90500752e1b3c	5fbd3afe2a0bfc07f29b87e9	5eb38bee8aa23216ffb6bb2e	1	20	1	2	1	2	2	2	2	6	3	6	2	2	6	1	6	6	1	1	1	1	1	1	1	1	-77	-77	-77	-77	-77	-77	-77	-77	1	7	7	7
285	0	0	31	5700741	-77	224	0	5924f4910a3e3e0001f1018e	5fbd2a6438f90500752e1b4a	5fbd3b00c74028095c8dfcfd	5924f4910a3e3e0001f1018e	1	44	1	5	4	2	2	6	2	3	3	7	1	1	1	1	7	7	-77	-77	-77	-77	-77	-77	-77	-77	1	1	1	1	1	1	1	1	1	7	7	6
286	0	0	31	5700741	-77	291	0	5d0dfa68f6be990019edd3bb	5fbd2a6438f90500752e1b39	5fbd3af1dda67e0a4d2dbfee	5d0dfa68f6be990019edd3bb	1	32	2	5	4	2	1	4	3	7	6	6	1	1	7	1	7	6	-77	-77	-77	-77	-77	-77	-77	-77	1	1	1	1	1	1	1	1	1	7	7	6
287	0	0	31	5700741	-77	156	1	5d2a3561d3edf900018016a1	5fbd2a6438f90500752e1b29	5fbd3b06b5dc6a08c6d6b93f	5d2a3561d3edf900018016a1	1	34	1	5	1	2	2	3	4	4	3	6	1	1	3	1	6	5	4	4	3	3	2	2	2	2	-77	-77	-77	-77	-77	-77	-77	-77	1	7	7	7
288	0	0	31	5700741	-77	600	1	5ee667342eebe93d1db38dd0	5fbd2a6438f90500752e1b38	5fbd3b0c8daf8608d85b0439	5ee667342eebe93d1db38dd0	1	54	1	2	2	2	2	5	4	4	3	4	4	4	4	6	3	4	7	7	7	6	7	5	6	6	-77	-77	-77	-77	-77	-77	-77	-77	6	7	6	6
289	0	0	31	5700741	-77	362	1	5f31630bf48b2d6374d2012d	5fbd2a6438f90500752e1b4d	5fbd3b109e1f6e0ac263a2ac	5f31630bf48b2d6374d2012d	1	29	2	3	1	2	2	2	4	6	6	2	2	1	7	1	7	3	7	6	7	7	7	4	1	7	-77	-77	-77	-77	-77	-77	-77	-77	2	7	7	7
290	0	0	31	5700741	-77	223	1	5f325ad3c8616a1b5f8c7bd4	5fbd2a6438f90500752e1b43	5fbd3b12f9f1a007f1658f2b	5f325ad3c8616a1b5f8c7bd4	1	40	1	5	1	2	2	4	4	5	4	6	2	1	7	1	7	6	2	1	1	2	1	1	1	1	-77	-77	-77	-77	-77	-77	-77	-77	1	7	7	7
291	0	0	31	5700741	-77	1339	1	5f59dc445d3541000c150f40	5fbd2a6438f90500752e1b3c	5fbd3b11e7aafc08e4a40b0f	5f59dc445d3541000c150f40	1	19	1	1	1	2	2	2	1	6	2	5	1	1	7	1	7	5	6	1	1	1	1	1	1	1	-77	-77	-77	-77	-77	-77	-77	-77	1	7	7	7
292	0	0	31	5700741	-77	190	0	5de2b1568f5cd52ecc1b14b8	5fbd2a6438f90500752e1b43	5fbd3b07eb30070b35aa56e4	5de2b1568f5cd52ecc1b14b8	1	42	1	2	1	2	2	4	3	5	2	5	2	2	6	2	7	7	-77	-77	-77	-77	-77	-77	-77	-77	2	2	2	2	1	1	1	1	1	7	7	5
293	0	0	31	5700741	-77	471	1	5ee93b8a0757731be7ee6374	5fbd2a6438f90500752e1b30	5fbd3b079649a009e3d4ead0	5ee93b8a0757731be7ee6374	1	61	1	2	1	2	2	3	4	7	3	2	4	1	6	3	3	2	6	6	6	6	6	1	5	6	-77	-77	-77	-77	-77	-77	-77	-77	3	7	7	7
294	0	0	31	5700741	-77	896	0	5fa0c260e8013101556006e3	5fbd2a6438f90500752e1b2b	5fbd3b138dc35009e0955e82	5fa0c260e8013101556006e3	1	19	2	3	3	2	2	5	3	5	2	4	1	2	7	2	6	6	-77	-77	-77	-77	-77	-77	-77	-77	1	1	1	1	1	1	1	1	3	7	7	7
295	0	0	31	5700741	-77	330	0	5dc4856bd291913495ffb276	5fbd2a6438f90500752e1b4d	5fbd3b16e675da095ef3edf7	5dc4856bd291913495ffb276	1	30	2	5	1	2	2	4	2	3	3	5	1	1	7	3	6	6	-77	-77	-77	-77	-77	-77	-77	-77	2	1	1	2	1	1	1	1	1	7	7	5
296	0	0	31	5700741	-77	212	1	5a7e02cc000dab00018c5e3c	5fbd2a6438f90500752e1b29	5fbd3b1c9778cd07e0702c4f	5a7e02cc000dab00018c5e3c	1	34	1	4	1	2	2	2	2	3	2	1	2	1	7	5	1	1	7	7	7	7	1	1	1	1	-77	-77	-77	-77	-77	-77	-77	-77	7	7	7	7
297	0	0	31	5700741	-77	368	1	5ed1702b534bdc0c7d215298	5fbd2a6438f90500752e1b3c	5fbd3ae460eba90959d1f733	5ed1702b534bdc0c7d215298	1	24	1	5	2	2	2	5	4	4	5	5	2	2	3	2	7	6	1	1	2	1	1	1	1	1	-77	-77	-77	-77	-77	-77	-77	-77	1	7	5	5
298	0	0	31	5700741	-77	241	0	5c03217b1a20110001e979f0	5fbd2a6438f90500752e1b43	5fbd3b3d40a50f0a959dbcde	5c03217b1a20110001e979f0	1	43	1	3	1	2	1	4	4	6	4	5	2	1	6	1	7	7	-77	-77	-77	-77	-77	-77	-77	-77	1	1	1	1	1	1	1	1	1	7	7	7
299	0	0	31	5700741	-77	277	1	5c8afb535e65990001da9eeb	5fbd2a6438f90500752e1b53	5fbd3b3b2c9c840b107c019e	5c8afb535e65990001da9eeb	1	48	2	5	1	2	1	5	5	3	6	6	1	2	5	1	6	3	4	3	2	3	1	1	1	1	-77	-77	-77	-77	-77	-77	-77	-77	1	7	7	7
300	0	0	31	5700741	-77	337	1	5dfb2e24e780218435ff4f97	5fbd2a6438f90500752e1b3e	5fbd3b3c2a73700b8bcd6daa	5dfb2e24e780218435ff4f97	1	28	1	2	3	2	1	3	5	3	7	1	1	3	7	7	7	4	7	7	7	7	6	2	4	4	-77	-77	-77	-77	-77	-77	-77	-77	5	7	7	7
301	0	0	31	5700741	-77	279	0	5e3f21fbfac6271851b422d9	5fbd2a6438f90500752e1b51	5fbd3b44f9f1a007f1658f2c	5e3f21fbfac6271851b422d9	1	57	2	5	1	2	1	7	5	3	5	1	3	1	6	4	5	1	-77	-77	-77	-77	-77	-77	-77	-77	5	3	5	4	1	1	1	1	4	7	7	6
302	0	0	31	5700741	-77	389	0	57bf14513c449a000189c89a	5fbd2a6438f90500752e1b30	5fbd3b09725db20b2f73087f	57bf14513c449a000189c89a	1	67	1	6	1	2	2	5	1	5	7	6	1	1	7	1	7	5	-77	-77	-77	-77	-77	-77	-77	-77	3	1	1	1	1	1	1	1	1	7	7	7
303	0	0	31	5700741	-77	243	0	5dd3581abca2e436d1c171cb	5fbd2a6438f90500752e1b43	5fbd3b51b3e9d408d170ba70	5dd3581abca2e436d1c171cb	1	40	1	7	1	1	1	5	6	2	5	5	2	1	6	2	6	1	-77	-77	-77	-77	-77	-77	-77	-77	5	2	4	5	2	1	1	2	2	7	5	2
304	0	0	31	5700741	-77	279	0	5f3a5cd96662946536af87d9	5fbd2a6438f90500752e1b4c	5fbd3b533972790937eb6063	5f3a5cd96662946536af87d9	1	35	2	3	3	2	1	3	4	2	3	6	1	1	2	1	7	7	-77	-77	-77	-77	-77	-77	-77	-77	1	1	1	1	1	1	1	1	1	7	6	6
305	0	0	31	5700741	-77	296	0	5f2c02b92fa93502612aea81	5fbd2a6438f90500752e1b3c	5fbd39c4c0771609e169bb48	5f2c02b92fa93502612aea81	1	24	1	5	7	2	2	4	3	4	5	4	1	2	7	1	7	6	-77	-77	-77	-77	-77	-77	-77	-77	1	1	1	1	1	1	1	1	1	7	7	7
306	0	0	31	5700741	-77	323	1	5f77b243c99f31316e4cae58	5fbd2a6438f90500752e1b2c	5fbd3b5a07b4970872ca3164	5f77b243c99f31316e4cae58	1	54	1	6	3	2	2	2	2	3	5	2	2	1	6	3	3	1	6	5	5	5	4	2	1	4	-77	-77	-77	-77	-77	-77	-77	-77	5	7	7	7
307	0	0	31	5700741	-77	130	1	5ec62902bb44c16b842128f9	5fbd2a6438f90500752e1b45	5fbd3b5ca3e1730aa894757f	5ec62902bb44c16b842128f9	1	32	1	5	1	2	2	4	3	5	4	1	1	2	7	1	1	1	7	7	7	7	7	7	7	7	-77	-77	-77	-77	-77	-77	-77	-77	7	7	7	7
308	0	0	31	5700741	-77	244	0	5fbc03f96fb54806ef298ff2	5fbd2a6438f90500752e1b53	5fbd3b643e4e02093e26fbdf	5fbc03f96fb54806ef298ff2	1	45	2	7	1	2	2	2	2	6	3	3	1	1	5	1	7	7	-77	-77	-77	-77	-77	-77	-77	-77	1	2	2	4	1	1	1	2	1	7	7	7
309	0	0	31	5700741	-77	315	0	5de7c6d448241d73d36ceaef	5fbd2a6438f90500752e1b2c	5fbd3b708b6d3c09dc543fd8	5de7c6d448241d73d36ceaef	1	57	1	6	3	2	2	5	3	5	2	6	1	1	6	1	7	6	-77	-77	-77	-77	-77	-77	-77	-77	5	3	2	2	2	2	2	2	2	7	7	7
310	0	0	31	5700741	-77	423	1	5a5f8cc7eedc32000142dcc3	5fbd2a6438f90500752e1b30	5fbd3b7111ed6c08c567cbdd	5a5f8cc7eedc32000142dcc3	1	65	1	5	1	2	2	5	3	3	3	6	1	1	5	1	7	5	1	1	1	1	1	1	1	1	-77	-77	-77	-77	-77	-77	-77	-77	1	7	7	6
311	0	0	31	5700741	-77	244	1	5d3e223baca82300197c9a0b	5fbd2a6438f90500752e1b3b	5fbd3b7634c8e70b2ae3faef	5d3e223baca82300197c9a0b	1	28	2	3	1	2	2	2	4	5	4	5	1	1	7	1	7	1	6	7	6	6	7	3	6	5	-77	-77	-77	-77	-77	-77	-77	-77	1	7	6	5
312	0	0	31	5700741	-77	283	1	5cfbe5afd3251300013fee89	5fbd2a6438f90500752e1b53	5fbd3b750717fd0b26445286	5cfbe5afd3251300013fee89	1	44	2	6	1	2	2	4	3	5	3	5	1	1	7	1	7	7	1	1	1	1	1	1	1	1	-77	-77	-77	-77	-77	-77	-77	-77	1	7	7	7
313	0	0	31	5700741	-77	404	1	5e17a2083be5870a54856ac8	5fbd2a6438f90500752e1b3b	5fbd3b544fd6f60b2955bbf6	5e17a2083be5870a54856ac8	1	24	2	5	1	2	2	3	5	6	5	6	1	2	6	1	7	7	1	1	1	2	1	1	1	1	-77	-77	-77	-77	-77	-77	-77	-77	2	7	7	6
314	0	0	31	5700741	-77	241	0	5dd3e9f2ce1ce63c9438a86a	5fbd2a6438f90500752e1b53	5fbd3b7ac074970b55cf362c	5dd3e9f2ce1ce63c9438a86a	1	44	2	7	1	2	2	3	2	4	4	1	1	2	6	3	2	2	-77	-77	-77	-77	-77	-77	-77	-77	6	3	4	2	3	1	1	1	4	7	7	7
315	0	0	31	5700741	-77	397	1	5ea645096a1a5b65989587be	5fbd2a6438f90500752e1b37	5fbd3b7c2b76510a27c1d479	5ea645096a1a5b65989587be	1	62	2	5	1	2	1	6	5	1	5	4	2	2	6	2	6	4	5	5	5	5	2	1	2	1	-77	-77	-77	-77	-77	-77	-77	-77	2	7	7	6
316	0	0	31	5700741	-77	278	1	5f9487787e27772b7adf0ea2	5fbd2a6438f90500752e1b3b	5fbd3b819347740b351a5e18	5f9487787e27772b7adf0ea2	1	21	2	1	1	2	2	4	6	3	7	3	1	4	7	7	4	3	7	7	7	7	3	3	5	3	-77	-77	-77	-77	-77	-77	-77	-77	3	7	7	7
317	0	0	31	5700741	-77	77	0	5ef23057d3aa2915532534f2	5fbd2a6438f90500752e1b3c	5fbd3b86f0fea7095b420a8b	5ef23057d3aa2915532534f2	1	22	1	5	1	2	2	5	6	6	5	5	4	4	5	6	6	2	-77	-77	-77	-77	-77	-77	-77	-77	4	4	5	5	2	3	3	3	5	3	3	4
318	0	0	31	5700741	-77	312	0	5c1150e31e7d6900018207ef	5fbd2a6438f90500752e1b37	5fbd3b88f9bc8609c6cbbae1	5c1150e31e7d6900018207ef	1	74	2	5	1	2	1	4	2	4	5	4	1	1	7	1	6	6	-77	-77	-77	-77	-77	-77	-77	-77	4	1	1	1	1	1	1	1	1	7	7	7
319	0	0	31	5700741	-77	152	1	5f59027a7e55500df4e742ed	5fbd2a6438f90500752e1b3c	5fbd3b9519cf9709bf5e1675	5f59027a7e55500df4e742ed	1	23	1	5	1	2	2	5	4	4	4	6	2	2	3	2	6	6	2	2	2	2	2	2	2	2	-77	-77	-77	-77	-77	-77	-77	-77	2	6	6	6
320	0	0	31	5700741	-77	317	1	571164253d47e80009635a80	5fbd2a6438f90500752e1b37	5fbd3b9bbed16a086db0f0fb	571164253d47e80009635a80	1	74	2	3	1	2	1	4	1	5	7	6	1	1	7	1	7	7	1	1	1	1	1	1	1	1	-77	-77	-77	-77	-77	-77	-77	-77	1	7	7	7
321	0	0	31	5700741	-77	263	0	5dd31d3216d10c341d2d2c7e	5fbd2a6438f90500752e1b4c	5fbd3ba64f28c50abd2660ab	5dd31d3216d10c341d2d2c7e	1	35	2	6	3	2	2	2	4	6	3	4	1	1	6	3	4	2	-77	-77	-77	-77	-77	-77	-77	-77	3	2	2	2	1	1	1	1	2	7	7	7
322	0	0	31	5700741	-77	276	1	5fb3c5177670da04a07208c1	5fbd2a6438f90500752e1b29	5fbd3baa58a4780a44458c37	5fb3c5177670da04a07208c1	1	32	1	3	1	2	2	5	6	4	4	5	1	1	6	1	6	6	2	2	2	2	1	1	1	1	-77	-77	-77	-77	-77	-77	-77	-77	1	7	6	3
323	0	0	31	5700741	-77	188	0	5c26b151c4b6e3000152c0b8	5fbd2a6438f90500752e1b30	5fbd3bb0bab57b0ba501b1aa	5c26b151c4b6e3000152c0b8	1	66	1	7	1	2	1	4	3	5	4	5	1	1	7	1	7	6	-77	-77	-77	-77	-77	-77	-77	-77	1	1	1	1	1	1	1	1	1	7	7	7
324	0	0	31	5700741	-77	377	0	560d6f1e54221f001235e1ed	5fbd2a6438f90500752e1b37	5fbd3bbdf9f1a007f1658f2d	560d6f1e54221f001235e1ed	1	59	2	6	1	2	1	6	5	4	6	2	3	2	6	3	2	2	-77	-77	-77	-77	-77	-77	-77	-77	5	4	5	6	6	5	2	6	6	6	5	6
325	0	0	31	5700741	-77	268	0	5d7862a638292d001c062b79	5fbd2a6438f90500752e1b4d	5fbd3bc2396309094f41a1fb	5d7862a638292d001c062b79	1	34	2	2	1	2	1	5	3	4	4	1	4	4	6	5	1	1	-77	-77	-77	-77	-77	-77	-77	-77	7	7	7	7	7	6	4	7	7	6	7	7
326	0	0	31	5700741	-77	140	0	5a68c01031b87a0001c752c3	5fbd2a6438f90500752e1b4d	5fbd3bbf1b2c8108cb1c3715	5a68c01031b87a0001c752c3	1	35	2	5	1	2	2	5	2	4	5	6	2	6	6	2	7	7	-77	-77	-77	-77	-77	-77	-77	-77	1	1	1	1	1	1	1	1	1	7	7	7
327	0	0	31	5700741	-77	396	1	5ec1e14dcf12be62c5473dad	5fbd2a6438f90500752e1b51	5fbd3bd60ecd620aae6787f0	5ec1e14dcf12be62c5473dad	1	50	2	5	1	2	1	5	3	4	6	5	1	2	7	1	5	2	6	7	7	7	4	3	3	4	-77	-77	-77	-77	-77	-77	-77	-77	4	7	7	7
328	0	0	31	5700741	-77	230	1	58f5365dfb4d7500014aeebc	5fbd2a6438f90500752e1b3c	5fbd3af57c392a092a31c53b	58f5365dfb4d7500014aeebc	1	27	1	3	1	2	2	6	3	4	3	1	4	1	5	5	1	1	6	5	5	5	6	6	6	6	-77	-77	-77	-77	-77	-77	-77	-77	7	7	6	6
329	0	0	31	5700741	-77	196	0	5bf08e67d63d690001360a79	5fbd2a6438f90500752e1b49	5fbd3bda6f3b1609c2fa8856	5bf08e67d63d690001360a79	1	64	2	4	7	2	1	5	7	3	5	4	1	1	6	1	6	1	-77	-77	-77	-77	-77	-77	-77	-77	7	5	5	7	6	6	1	1	1	7	7	5
330	0	0	31	5700741	-77	437	0	5cda0f40fbe78a00192192a3	5fbd2a6438f90500752e1b30	5fbd3bdbd4f8cd093bcfe771	5cda0f40fbe78a00192192a3	1	78	1	6	1	2	2	4	4	3	7	6	1	1	1	1	7	7	-77	-77	-77	-77	-77	-77	-77	-77	1	1	1	1	1	1	1	1	1	7	7	7
331	0	0	31	5700741	-77	300	1	5a0f7d84ff266c0001d209cc	5fbd2a6438f90500752e1b53	5fbd3b10be548c0a54819622	5a0f7d84ff266c0001d209cc	1	43	2	1	1	2	2	6	2	5	5	6	1	1	7	1	7	4	2	1	1	1	1	1	1	1	-77	-77	-77	-77	-77	-77	-77	-77	1	7	7	7
332	0	0	31	5700741	-77	556	1	5f284fd0150c080d0ea76ba9	5fbd2a6438f90500752e1b43	5fbd3bfa5cc60a0a2257f385	5f284fd0150c080d0ea76ba9	1	47	1	6	1	1	2	5	6	6	5	6	5	7	3	5	7	6	5	6	3	4	3	6	6	7	-77	-77	-77	-77	-77	-77	-77	-77	4	7	7	7
333	0	0	31	5700741	-77	224	0	5d8a1d20d1afcb0019d7390b	5fbd2a6438f90500752e1b30	5fbd3c00d4f8cd09aff9d472	5d8a1d20d1afcb0019d7390b	1	69	1	6	1	2	2	6	6	4	2	4	2	2	3	3	5	2	-77	-77	-77	-77	-77	-77	-77	-77	5	3	2	2	1	1	1	1	2	5	3	4
335	0	0	31	5700741	-77	226	1	5de042cc555aef0c6f2cda59	5fbd2a6438f90500752e1b4d	5fbd3c00679a7e0baf565d68	5de042cc555aef0c6f2cda59	1	34	2	5	1	2	1	3	3	5	6	6	1	2	7	1	7	6	2	2	2	2	1	1	1	1	-77	-77	-77	-77	-77	-77	-77	-77	1	7	6	6
336	0	0	31	5700741	-77	211	0	5fafffdf2549853099e6f9d5	5fbd2a6438f90500752e1b43	5fbd3bf45c35ad08cde35c39	5fafffdf2549853099e6f9d5	1	44	1	6	1	2	2	6	4	5	5	4	5	5	6	4	5	4	-77	-77	-77	-77	-77	-77	-77	-77	5	4	5	6	6	6	5	5	4	3	2	3
337	0	0	31	5700741	-77	399	1	5f68da53a6353f0670e89a91	5fbd2a6438f90500752e1b41	5fbd3c06f9f1a009c446c091	5f68da53a6353f0670e89a91	1	44	1	4	7	2	2	2	6	2	1	5	2	1	7	1	7	5	4	1	1	2	1	1	1	1	-77	-77	-77	-77	-77	-77	-77	-77	1	7	7	7
338	0	0	31	5700741	-77	155	1	5fbbe70c1a7ba600091a3477	5fbd2a6438f90500752e1b43	5fbd3c0c47f0e109b3d0a3d0	5fbbe70c1a7ba600091a3477	1	43	1	1	1	2	2	1	2	7	6	5	1	1	7	1	7	7	1	1	2	2	1	1	1	1	-77	-77	-77	-77	-77	-77	-77	-77	1	7	7	5
339	0	0	31	5700741	-77	201	0	5f032457e2b9844beff1a2ec	5fbd2a6438f90500752e1b29	5fbd3c1779deff0b2dccb7ce	5f032457e2b9844beff1a2ec	1	33	1	5	1	2	2	6	6	1	4	6	2	4	6	3	6	4	-77	-77	-77	-77	-77	-77	-77	-77	2	3	5	6	1	1	1	1	2	7	6	6
340	0	0	31	5700741	-77	330	1	5fbbb2568a35c199f4b97fae	5fbd2a6438f90500752e1b30	5fbd3c13276ff408d21f5cde	5fbbb2568a35c199f4b97fae	1	64	1	6	1	2	2	6	5	6	6	6	6	5	6	5	6	6	5	6	6	6	6	5	5	6	-77	-77	-77	-77	-77	-77	-77	-77	6	6	6	5
341	0	0	31	5700741	-77	196	1	5de82c263aa2777a36b996b2	5fbd2a6438f90500752e1b53	5fbd3b9f5c144308847fa5c7	5de82c263aa2777a36b996b2	1	41	2	2	1	2	2	4	2	3	4	4	3	1	6	4	3	1	7	7	4	7	4	2	4	2	-77	-77	-77	-77	-77	-77	-77	-77	4	7	7	7
342	0	0	31	5700741	-77	205	0	56f2319af2df32000d8fb1a4	5fbd2a6438f90500752e1b3c	5fbd3c1b1344610a347674ba	56f2319af2df32000d8fb1a4	1	27	1	3	1	2	2	3	3	5	2	6	1	3	7	3	6	5	-77	-77	-77	-77	-77	-77	-77	-77	3	2	2	2	1	1	1	2	2	7	7	7
343	0	0	31	5700741	-77	164	1	5d4a30c602fd73001cf470c8	5fbd2a6438f90500752e1b29	5fbd3c25b3e9d408d170ba71	5d4a30c602fd73001cf470c8	1	35	1	3	1	2	2	7	6	1	2	5	3	1	7	4	2	1	6	6	6	7	1	1	1	1	-77	-77	-77	-77	-77	-77	-77	-77	1	5	5	1
344	0	0	31	5700741	-77	177	0	5f930154cf055e0731d44f21	5fbd2a6438f90500752e1b4d	5fbd3c22b5df6c08ccc92f49	5f930154cf055e0731d44f21	1	29	2	5	1	2	2	6	3	5	7	7	1	1	7	1	7	7	-77	-77	-77	-77	-77	-77	-77	-77	2	1	1	1	1	1	1	1	1	7	7	7
345	0	0	31	5700741	-77	827	0	5f932d851cdd1b0cb5b72792	5fbd2a6438f90500752e1b53	5fbd3b6895684c0b1504a47a	5f932d851cdd1b0cb5b72792	1	48	2	6	1	2	2	6	5	6	5	6	6	5	5	4	7	1	-77	-77	-77	-77	-77	-77	-77	-77	5	5	6	6	2	5	3	6	5	7	7	7
346	0	0	31	5700741	-77	1251	1	5fb4fa557d941a1aab5b130c	5fbd2a6438f90500752e1b44	5fbd3c2b0b7d370a4139eaee	5fb4fa557d941a1aab5b130c	1	25	2	5	2	2	2	4	3	7	2	5	1	2	2	3	6	4	6	3	1	3	2	1	1	1	-77	-77	-77	-77	-77	-77	-77	-77	1	5	5	5
347	0	0	31	5700741	-77	817	1	5f9c97d22225541736c1863c	5fbd2a6438f90500752e1b38	5fbd3b6dcc19d70abecd53ed	5f9c97d22225541736c1863c	1	50	1	6	1	2	2	6	5	5	5	6	5	5	5	4	7	5	5	5	6	6	6	5	6	4	-77	-77	-77	-77	-77	-77	-77	-77	4	7	7	7
348	0	0	31	5700741	-77	806	1	5f9c98e6af408917f35f7fd7	5fbd2a6438f90500752e1b38	5fbd3b75798d670b337d1935	5f9c98e6af408917f35f7fd7	1	51	1	6	1	2	2	5	5	6	5	6	5	6	5	4	7	5	5	4	5	4	5	5	4	5	-77	-77	-77	-77	-77	-77	-77	-77	5	7	7	7
349	0	0	31	5700741	-77	209	1	5f60d1dbfc02e3049c1ec760	5fbd2a6438f90500752e1b29	5fbd3c5a0b7d370b2f28c964	5f60d1dbfc02e3049c1ec760	1	30	1	2	1	2	2	5	7	2	3	5	1	1	7	1	7	7	3	1	3	1	1	1	1	1	-77	-77	-77	-77	-77	-77	-77	-77	2	7	7	6
350	0	0	31	5700741	-77	204	0	59fdb89d7542890001aa6027	5fbd2a6438f90500752e1b4d	5fbd3c6766fde30b87e9d282	59fdb89d7542890001aa6027	1	36	2	3	1	2	2	3	3	7	6	5	1	3	7	1	6	3	-77	-77	-77	-77	-77	-77	-77	-77	1	1	1	1	1	1	1	1	1	7	7	7
351	0	0	31	5700741	-77	188	1	5a1c8a8e087f2e0001eafb35	5fbd2a6438f90500752e1b4d	5fbd3c72c074970bd99d6bf0	5a1c8a8e087f2e0001eafb35	1	36	2	5	1	2	2	3	2	6	4	5	2	2	6	2	6	5	2	2	2	2	1	1	1	1	-77	-77	-77	-77	-77	-77	-77	-77	2	7	6	6
352	0	0	31	5700741	-77	188	1	5c57631a47a04100010da795	5fbd2a6438f90500752e1b29	5fbd3c5ef557b60a9cd1ad17	5c57631a47a04100010da795	1	32	1	6	1	2	2	4	3	6	4	6	1	1	6	1	7	5	2	1	1	3	1	1	1	1	-77	-77	-77	-77	-77	-77	-77	-77	1	7	7	7
353	0	0	31	5700741	-77	375	0	5d38f983242a6f000156bbc1	5fbd2a6438f90500752e1b4c	5fbd3c7edc800409c7a15a25	5d38f983242a6f000156bbc1	1	30	2	5	1	2	2	4	3	2	3	4	1	2	7	1	4	4	-77	-77	-77	-77	-77	-77	-77	-77	4	4	4	5	4	4	4	4	2	7	7	6
354	0	0	31	5700741	-77	277	0	5e1f2837d95637258ebc9ace	5fbd2a6438f90500752e1b38	5fbd3c906aa43708d9a6721a	5e1f2837d95637258ebc9ace	1	56	1	5	1	2	2	6	5	2	2	5	1	1	7	4	5	1	-77	-77	-77	-77	-77	-77	-77	-77	7	7	7	7	7	1	1	3	2	7	6	5
355	0	0	31	5700741	-77	492	0	5eb1df92b17a8c32e52aba0f	5fbd2a6438f90500752e1b51	5fbd3c8bb5dc6a09383429fa	5eb1df92b17a8c32e52aba0f	1	48	2	2	1	2	1	2	1	5	7	4	3	4	4	3	4	5	-77	-77	-77	-77	-77	-77	-77	-77	1	1	1	1	1	1	1	1	4	7	6	4
356	0	0	31	5700741	-77	144	0	5ead8de54309424234377266	5fbd2a6438f90500752e1b4d	5fbd3c98276ff4094858d5f7	5ead8de54309424234377266	1	29	2	5	1	2	2	4	3	4	7	6	1	1	7	1	7	5	-77	-77	-77	-77	-77	-77	-77	-77	2	1	1	1	1	1	1	1	1	7	7	7
357	0	0	31	5700741	-77	230	1	5edc8a9298364795a32abd97	5fbd2a6438f90500752e1b3c	5fbd3c7d783b430b9d3fdb58	5edc8a9298364795a32abd97	1	30	1	5	1	2	2	1	1	7	5	5	1	1	6	1	7	7	1	1	1	1	1	1	1	1	-77	-77	-77	-77	-77	-77	-77	-77	1	7	7	6
358	0	0	31	5700741	-77	209	0	5ef256599b968e0a44926c18	5fbd2a6438f90500752e1b3c	5fbd3c99126be80b2c5894cb	5ef256599b968e0a44926c18	1	21	1	3	1	2	2	4	3	4	3	6	1	1	7	1	7	6	-77	-77	-77	-77	-77	-77	-77	-77	1	1	1	1	1	1	1	1	1	7	7	7
359	0	0	31	5700741	-77	1070	0	55bb74f1fdf99b1519ef4762	5fbd2a6438f90500752e1b43	5fbd3c9a3b1afe0ba3c5d106	55bb74f1fdf99b1519ef4762	1	48	1	3	1	2	2	6	6	3	5	4	1	4	7	1	5	3	-77	-77	-77	-77	-77	-77	-77	-77	1	1	2	1	1	1	1	1	1	7	7	7
360	0	0	31	5700741	-77	108	1	5e7aca7dc679490b709c855c	5fbd2a6438f90500752e1b4d	5fbd3c998fcf9b0c287f4dab	5e7aca7dc679490b709c855c	1	33	2	3	1	2	2	2	3	5	5	4	4	5	4	5	4	4	5	5	5	5	4	4	4	4	-77	-77	-77	-77	-77	-77	-77	-77	5	5	5	5
361	0	0	31	5700741	-77	285	1	5d9b7f29654a3102c8112b63	5fbd2a6438f90500752e1b51	5fbd3caf2b122008e92eba95	5d9b7f29654a3102c8112b63	1	54	2	4	1	2	2	6	6	2	4	1	6	2	7	6	1	1	7	7	7	7	7	4	7	4	-77	-77	-77	-77	-77	-77	-77	-77	5	7	7	7
362	0	0	31	5700741	-77	201	1	5f4f9bc1f7598f06b2dc816f	5fbd2a6438f90500752e1b30	5fbd3caf9778cd093f533f08	5f4f9bc1f7598f06b2dc816f	1	67	1	6	1	2	2	4	4	5	5	5	1	2	7	1	7	6	2	2	1	2	1	1	1	1	-77	-77	-77	-77	-77	-77	-77	-77	1	7	7	7
363	0	0	31	5700741	-77	327	0	5c3cd4368732a60001f8599a	5fbd2a6438f90500752e1b2c	5fbd3cb3a0955508fc240a54	5c3cd4368732a60001f8599a	1	46	1	5	3	2	1	3	3	7	7	7	1	7	7	1	7	7	-77	-77	-77	-77	-77	-77	-77	-77	1	1	1	1	1	1	1	1	1	7	7	5
364	0	0	31	5700741	-77	584	0	5f9087f8b721aa15af08590a	5fbd2a6438f90500752e1b3c	5fbd3c9ac077160bb46f0865	5f9087f8b721aa15af08590a	1	26	1	7	1	2	2	5	3	4	1	6	2	4	5	2	6	5	-77	-77	-77	-77	-77	-77	-77	-77	1	2	1	2	2	2	2	1	3	6	7	6
365	0	0	31	5700741	-77	844	0	5f5023517ef2f019cf3ebb57	5fbd2a6438f90500752e1b50	5fbd3cc5394642092ea885e8	5f5023517ef2f019cf3ebb57	1	67	2	3	3	2	1	4	4	4	4	5	1	1	7	1	5	5	-77	-77	-77	-77	-77	-77	-77	-77	4	1	1	2	2	1	3	2	1	7	7	7
366	0	0	31	5700741	-77	311	1	5d61e2c9262779001a4e829a	5fbd2a6438f90500752e1b37	5fbd3cce28bb1409c800195a	5d61e2c9262779001a4e829a	1	65	2	2	1	2	1	4	2	2	6	1	1	1	4	1	1	1	7	7	7	7	7	1	6	1	-77	-77	-77	-77	-77	-77	-77	-77	7	7	7	7
367	0	0	31	5700741	-77	181	0	5f2db410e9d1470c67ca22cc	5fbd2a6438f90500752e1b4d	5fbd3cd4a3334408e0059db1	5f2db410e9d1470c67ca22cc	1	29	2	3	1	2	1	4	4	3	2	1	2	1	6	6	4	1	-77	-77	-77	-77	-77	-77	-77	-77	2	3	3	1	1	1	1	1	2	1	3	4
368	0	0	31	5700741	-77	359	1	5fba9fdd33207faa35f61df3	5fbd2a6438f90500752e1b41	5fbd3cda5d81ca07ea51bb3a	5fba9fdd33207faa35f61df3	1	40	1	5	2	2	2	1	1	7	3	4	1	1	7	1	6	7	1	1	1	1	1	1	1	1	-77	-77	-77	-77	-77	-77	-77	-77	1	7	7	7
369	0	0	31	5700741	-77	248	0	5fbbe1bd62f606000a05e029	5fbd2a6438f90500752e1b4d	5fbd3cee7edd920aca5b9d16	5fbbe1bd62f606000a05e029	1	37	2	5	1	2	2	6	5	4	3	5	1	1	7	1	7	5	-77	-77	-77	-77	-77	-77	-77	-77	5	5	5	3	5	1	1	1	1	7	7	7
370	0	0	31	5700741	-77	246	1	5d506e6d4040a40016bb186a	5fbd2a6438f90500752e1b30	5fbd3cf1348883092902b73d	5d506e6d4040a40016bb186a	1	74	1	2	1	2	2	4	4	4	5	6	1	1	4	1	7	7	1	1	1	1	1	1	1	1	-77	-77	-77	-77	-77	-77	-77	-77	1	7	7	7
371	0	0	31	5700741	-77	305	1	58cec6c08460040001e1ee79	5fbd2a6438f90500752e1b53	5fbd3d03aedc390aa6562676	58cec6c08460040001e1ee79	1	43	2	3	1	2	1	1	1	4	7	1	1	4	7	1	7	7	1	1	1	1	1	1	1	1	-77	-77	-77	-77	-77	-77	-77	-77	1	7	7	7
372	0	0	31	5700741	-77	221	0	5dd44f9d83e30943db0de0aa	5fbd2a6438f90500752e1b4d	5fbd3d09702593096330ff8d	5dd44f9d83e30943db0de0aa	1	37	2	5	1	2	2	4	2	5	3	6	1	1	3	1	7	6	-77	-77	-77	-77	-77	-77	-77	-77	2	2	1	2	1	1	1	1	1	7	7	7
373	0	0	31	5700741	-77	306	0	5df667847adf4b467599782d	5fbd2a6438f90500752e1b3e	5fbd3d0c26eaba096b798044	5df667847adf4b467599782d	1	23	1	2	3	2	2	4	3	5	7	7	1	1	7	1	7	7	-77	-77	-77	-77	-77	-77	-77	-77	1	1	1	1	1	1	1	1	1	7	7	7
374	0	0	31	5700741	-77	221	1	5f32a6a763500c0a5e5b14e1	5fbd2a6438f90500752e1b51	5fbd3d0cee16ca09437b9a01	5f32a6a763500c0a5e5b14e1	1	56	2	5	1	2	1	1	3	5	7	3	1	2	5	1	7	6	1	1	1	1	1	1	1	1	-77	-77	-77	-77	-77	-77	-77	-77	1	7	7	7
375	0	0	31	5700741	-77	327	1	5b3e322998a45e0001edd87a	5fbd2a6438f90500752e1b51	5fbd3d09f557b60a9cd1ad1b	5b3e322998a45e0001edd87a	1	54	2	5	1	2	2	2	2	3	5	7	1	1	2	1	7	7	1	1	1	1	1	1	1	1	-77	-77	-77	-77	-77	-77	-77	-77	1	7	7	7
376	0	0	31	5700741	-77	322	1	5d4074ba170d4d0017b88a6c	5fbd2a6438f90500752e1b53	5fbd3d16dc80040ab66c8ad2	5d4074ba170d4d0017b88a6c	1	46	2	1	1	2	2	6	7	1	4	2	4	1	6	4	3	1	7	7	7	7	5	4	5	3	-77	-77	-77	-77	-77	-77	-77	-77	5	5	5	5
377	0	0	31	5700741	-77	345	1	5c237be889f035000173c96c	5fbd2a6438f90500752e1b30	5fbd3d16725db20ba3f3cfbd	5c237be889f035000173c96c	1	68	1	1	1	2	2	4	3	5	6	5	1	2	6	2	6	5	5	2	4	2	2	1	2	2	-77	-77	-77	-77	-77	-77	-77	-77	2	7	6	6
378	0	0	31	5700741	-77	401	1	580e8bdbf25c44000167943b	5fbd2a6438f90500752e1b30	5fbd3d19b814350ad3031d8a	580e8bdbf25c44000167943b	1	75	1	3	1	2	1	6	4	5	7	5	1	1	7	1	7	6	5	3	4	3	1	1	1	1	-77	-77	-77	-77	-77	-77	-77	-77	1	7	7	7
379	0	0	31	5700741	-77	175	1	5c463ab25d6b8800018963bc	5fbd2a6438f90500752e1b3c	5fbd3d20e368850a4e1e9581	5c463ab25d6b8800018963bc	1	25	1	5	1	2	2	4	4	3	6	6	1	3	4	1	7	5	5	3	3	3	1	1	1	1	-77	-77	-77	-77	-77	-77	-77	-77	1	7	7	7
380	0	0	31	5700741	-77	231	0	5de980f71edb790a97623b54	5fbd2a6438f90500752e1b43	5fbd3d203213790ac694bdbc	5de980f71edb790a97623b54	1	40	1	1	1	2	2	5	5	3	7	4	1	1	7	1	7	1	-77	-77	-77	-77	-77	-77	-77	-77	5	2	3	2	1	1	1	1	1	7	7	7
381	0	0	31	5700741	-77	428	0	5c1cef3f99de680001e27679	5fbd2a6438f90500752e1b32	5fbd3d268b6d3c0b3d920e38	5c1cef3f99de680001e27679	1	39	1	3	3	2	1	4	3	6	5	5	1	1	7	1	6	7	-77	-77	-77	-77	-77	-77	-77	-77	1	1	1	1	1	1	1	1	1	7	7	7
382	0	0	31	5700741	-77	292	1	5ce791d77a1a2300188e03bc	5fbd2a6438f90500752e1b53	5fbd3d29bbfb2d096278ae4d	5ce791d77a1a2300188e03bc	1	41	2	5	1	2	2	5	2	5	6	6	1	1	7	1	7	6	2	1	1	1	1	1	1	1	-77	-77	-77	-77	-77	-77	-77	-77	1	7	6	6
383	0	0	31	5700741	-77	542	0	5ced21c87afd86001734a840	5fbd2a6438f90500752e1b4d	5fbd3baeb320570854fa8938	5ced21c87afd86001734a840	1	33	2	6	1	1	2	2	3	6	5	6	1	1	7	1	7	6	-77	-77	-77	-77	-77	-77	-77	-77	2	2	2	1	1	1	1	1	1	7	7	7
384	0	0	31	5700741	-77	169	0	5b274df334ffd00001b46813	5fbd2a6438f90500752e1b3c	5fbd3d3228e801094e7864e1	5b274df334ffd00001b46813	1	28	1	1	1	2	2	5	4	3	1	5	1	1	6	1	4	1	-77	-77	-77	-77	-77	-77	-77	-77	1	4	4	4	4	1	1	1	1	7	7	4
385	0	0	31	5700741	-77	185	1	5f52e45ad408d55fa156aa21	5fbd2a6438f90500752e1b3c	5fbd3d3d5aa38e096414b3cd	5f52e45ad408d55fa156aa21	1	27	1	5	7	2	2	3	3	5	2	5	1	1	6	1	6	6	2	1	1	4	1	1	1	1	-77	-77	-77	-77	-77	-77	-77	-77	1	7	6	5
386	0	0	31	5700741	-77	220	0	5df4565dfeea89323021ef27	5fbd2a6438f90500752e1b37	5fbd3d3892e19d0ba05549d6	5df4565dfeea89323021ef27	1	63	2	5	1	2	2	2	2	6	3	5	1	1	5	1	7	5	-77	-77	-77	-77	-77	-77	-77	-77	1	1	1	1	1	1	1	1	1	7	7	7
387	0	0	31	5700741	-77	440	1	5d56123417ee8d0001cd9e00	5fbd2a6438f90500752e1b30	5fbd3d42b243960c1f0b0856	5d56123417ee8d0001cd9e00	1	73	1	5	1	2	2	4	7	1	2	4	1	1	7	1	7	4	7	7	7	7	7	1	7	7	-77	-77	-77	-77	-77	-77	-77	-77	1	7	7	7
388	0	0	31	5700741	-77	206	1	5bfd83b1a6d6a0000158ecd5	5fbd2a6438f90500752e1b53	5fbd3d19635af3094885235b	5bfd83b1a6d6a0000158ecd5	1	39	2	5	1	2	2	7	7	1	4	7	1	1	7	1	7	1	7	7	7	7	7	7	7	7	-77	-77	-77	-77	-77	-77	-77	-77	1	7	7	7
389	0	0	31	5700741	-77	265	1	5f0dd2b1550adb080d02763f	5fbd2a6438f90500752e1b53	5fbd3d445381460b283232e0	5f0dd2b1550adb080d02763f	1	40	2	6	1	2	2	2	2	6	4	3	1	1	7	1	7	4	3	4	5	4	1	1	1	1	-77	-77	-77	-77	-77	-77	-77	-77	1	7	7	7
390	0	0	31	5700741	-77	163	0	5f847731c01dbb0d347c5d77	5fbd2a6438f90500752e1b4d	5fbd3d49ac295e0b2b820460	5f847731c01dbb0d347c5d77	1	30	2	7	1	1	2	2	2	6	2	5	2	2	6	2	4	2	-77	-77	-77	-77	-77	-77	-77	-77	5	5	5	6	3	2	2	3	2	7	7	7
391	0	0	31	5700741	-77	194	0	5f1f08e1443fd9089b8ab257	5fbd2a6438f90500752e1b51	5fbd3d4a5cfaf5094cc88c8d	5f1f08e1443fd9089b8ab257	1	51	2	6	1	2	1	4	3	3	5	2	1	1	7	1	4	2	-77	-77	-77	-77	-77	-77	-77	-77	2	2	2	2	1	1	1	1	2	7	7	7
392	0	0	31	5700741	-77	251	1	5efabaaedff5d49179b80b71	5fbd2a6438f90500752e1b4d	5fbd3d5092401b0961c7d526	5efabaaedff5d49179b80b71	1	38	2	4	1	2	2	1	1	6	4	1	6	7	6	4	1	1	7	7	7	7	7	7	7	5	-77	-77	-77	-77	-77	-77	-77	-77	7	7	7	7
393	0	0	31	5700741	-77	164	0	5bf4afe0b8e9f800014c9c0b	5fbd2a6438f90500752e1b43	5fbd3d5ae675da08e6b74b4d	5bf4afe0b8e9f800014c9c0b	1	46	1	5	1	2	2	5	5	4	3	6	1	1	7	1	6	6	-77	-77	-77	-77	-77	-77	-77	-77	1	1	1	1	1	1	1	1	1	7	7	7
394	0	0	31	5700741	-77	392	0	5e246a245e04db6e93e22666	5fbd2a6438f90500752e1b37	5fbd3d4b8fcf9b0c287f4db0	5e246a245e04db6e93e22666	1	70	2	6	1	2	2	2	2	6	5	5	1	1	7	1	7	6	-77	-77	-77	-77	-77	-77	-77	-77	6	7	6	7	5	2	2	3	1	7	7	7
395	0	0	31	5700741	-77	1038	0	5f992af405d9bc25062aec8e	5fbd2a6438f90500752e1b53	5fbd3d375040820945152af9	5f992af405d9bc25062aec8e	1	47	1	6	1	2	2	7	6	6	6	6	7	5	6	6	6	7	-77	-77	-77	-77	-77	-77	-77	-77	7	6	5	6	6	4	4	5	5	5	5	6
396	0	0	31	5700741	-77	306	0	5e28ba4f65cef3091b2c5751	5fbd2a6438f90500752e1b57	5fbd3d6024ef050bfbb45d0c	5e28ba4f65cef3091b2c5751	1	46	2	5	4	2	2	3	3	5	5	2	1	2	7	1	5	5	-77	-77	-77	-77	-77	-77	-77	-77	1	1	1	1	1	1	1	1	1	7	6	7
397	0	0	31	5700741	-77	241	0	5db9a46ff8e3f9000f88cb85	5fbd2a6438f90500752e1b30	5fbd3d648fcf9b0bb582866b	5db9a46ff8e3f9000f88cb85	1	63	1	4	1	2	2	2	2	7	7	7	1	5	7	1	7	7	-77	-77	-77	-77	-77	-77	-77	-77	1	1	1	1	1	1	1	1	1	7	7	7
398	0	0	31	5700741	-77	216	1	5dd329e3270f4433de53299a	5fbd2a6438f90500752e1b4d	5fbd3d622e636d08d815a0ec	5dd329e3270f4433de53299a	1	32	2	5	1	2	1	2	1	6	5	6	1	1	7	2	7	7	1	1	1	1	1	1	1	1	-77	-77	-77	-77	-77	-77	-77	-77	1	7	6	7
399	0	0	31	5700741	-77	302	0	5f202f442841bb2b5a8bda34	5fbd2a6438f90500752e1b4d	5fbd3d6edda67e0b37c874b1	5f202f442841bb2b5a8bda34	1	34	2	5	1	2	2	4	5	4	4	1	2	2	7	2	4	2	-77	-77	-77	-77	-77	-77	-77	-77	5	5	6	5	1	1	1	1	1	7	7	7
400	0	0	31	5700741	-77	525	1	5cb568ebf0e31e0017d9bf32	5fbd2a6438f90500752e1b4d	5fbd3d71798d670b337d1942	5cb568ebf0e31e0017d9bf32	1	36	2	4	1	2	2	5	5	4	4	1	3	5	7	1	1	1	7	7	7	7	7	2	6	5	-77	-77	-77	-77	-77	-77	-77	-77	7	7	7	7
401	0	0	31	5700741	-77	258	1	5b7849b0338a9300015488fa	5fbd2a6438f90500752e1b4d	5fbd3d7aba05ae0a219a977a	5b7849b0338a9300015488fa	1	29	2	6	1	1	1	2	4	3	4	4	1	1	7	1	7	6	2	2	1	2	1	1	1	1	-77	-77	-77	-77	-77	-77	-77	-77	1	7	6	6
402	0	0	31	5700741	-77	635	1	5f2cc45bc221141d47124cd9	5fbd2a6438f90500752e1b43	5fbd3d7a8295ec0951560c02	5f2cc45bc221141d47124cd9	1	42	1	5	1	2	2	7	7	1	2	1	4	6	7	4	2	1	7	7	7	7	7	7	7	7	-77	-77	-77	-77	-77	-77	-77	-77	7	2	5	4
403	0	0	31	5700741	-77	582	0	55e31bf4c70c7a00112a599a	5fbd2a6438f90500752e1b43	5fbd3d8ea8d6710b40f4fdae	55e31bf4c70c7a00112a599a	1	48	1	5	1	2	2	2	1	7	7	7	1	1	7	1	7	7	-77	-77	-77	-77	-77	-77	-77	-77	1	1	1	1	1	1	1	1	1	7	7	7
404	0	0	31	5700741	-77	646	1	5f57c8d3dbc8222dc925f9db	5fbd2a6438f90500752e1b43	5fbd3d8adcb05f0c066cb12c	5f57c8d3dbc8222dc925f9db	1	40	1	6	1	2	1	7	6	6	7	6	2	5	7	1	6	5	6	6	7	5	6	5	6	7	-77	-77	-77	-77	-77	-77	-77	-77	6	6	6	7
405	0	0	31	5700741	-77	391	0	5fab679dcb7b4965a00caf6a	5fbd2a6438f90500752e1b4d	5fbd3d8f4a1ab7094d23bc74	5fab679dcb7b4965a00caf6a	1	34	2	6	1	2	2	4	4	5	4	3	1	2	5	1	1	6	-77	-77	-77	-77	-77	-77	-77	-77	4	1	1	1	1	1	1	1	2	7	7	7
406	0	0	31	5700741	-77	340	1	5f1a49b24ad758153198239b	5fbd2a6438f90500752e1b43	5fbd3da01344610b940e0975	5f1a49b24ad758153198239b	1	46	1	6	1	2	2	5	4	5	6	6	2	2	6	2	7	6	5	3	1	4	1	1	1	1	-77	-77	-77	-77	-77	-77	-77	-77	1	7	7	7
407	0	0	31	5700741	-77	256	0	5dd864447beb29822b6c1e86	5fbd2a6438f90500752e1b4d	5fbd3da3f9f1a009c446c096	5dd864447beb29822b6c1e86	1	29	2	5	1	2	2	4	4	6	4	4	4	4	4	4	4	4	-77	-77	-77	-77	-77	-77	-77	-77	4	5	4	5	1	1	1	1	2	7	7	7
408	0	0	31	5700741	-77	273	0	5eccfd5e040498000acbab5c	5fbd2a6438f90500752e1b4d	5fbd3da95381460ba56b9fe5	5eccfd5e040498000acbab5c	1	36	2	7	1	2	2	2	7	4	7	1	2	1	7	4	1	1	-77	-77	-77	-77	-77	-77	-77	-77	7	4	4	4	7	4	4	1	4	7	7	7
409	0	0	31	5700741	-77	392	1	5ecc6ffce3ca77849333e83e	5fbd2a6438f90500752e1b4a	5fbd3daddc80040a3d1f85a5	5ecc6ffce3ca77849333e83e	1	41	1	5	4	2	2	7	7	1	3	1	2	2	1	7	1	1	7	7	7	7	7	4	7	7	-77	-77	-77	-77	-77	-77	-77	-77	7	6	6	1
410	0	0	31	5700741	-77	314	1	5de7d12c26dd95000b6824c5	5fbd2a6438f90500752e1b43	5fbd3dc974182208d128ce1e	5de7d12c26dd95000b6824c5	1	45	1	3	1	2	2	6	5	3	3	4	2	3	6	3	5	2	6	6	6	5	5	3	4	3	-77	-77	-77	-77	-77	-77	-77	-77	4	7	6	6
411	0	0	31	5700741	-77	552	0	5f7639bad6756f0bd6fc91e7	5fbd2a6438f90500752e1b30	5fbd3dc7fb433809ce8122c2	5f7639bad6756f0bd6fc91e7	1	64	1	4	1	2	1	2	3	5	5	5	1	2	3	2	7	6	-77	-77	-77	-77	-77	-77	-77	-77	3	2	2	2	1	2	1	2	1	7	6	6
412	0	0	31	5700741	-77	300	0	5f63a807b6a0680c366ffb46	5fbd2a6438f90500752e1b53	5fbd3dcd134db10c265a416f	5f63a807b6a0680c366ffb46	1	39	2	6	1	2	2	6	7	6	7	6	6	6	5	7	7	7	-77	-77	-77	-77	-77	-77	-77	-77	5	2	6	5	1	1	1	6	1	7	7	7
413	0	0	31	5700741	-77	308	1	5ef8a4a91d1dac5fe798bf93	5fbd2a6438f90500752e1b43	5fbd3de4a619ca09c24b3ed8	5ef8a4a91d1dac5fe798bf93	1	47	1	5	1	2	2	5	4	2	5	6	1	2	5	1	7	7	1	3	1	2	1	1	1	1	-77	-77	-77	-77	-77	-77	-77	-77	1	7	6	6
414	0	0	31	5700741	-77	285	1	5ddae85b393bd3a44d7cbaaa	5fbd2a6438f90500752e1b33	5fbd3ddf91f04a0c9edcc782	5ddae85b393bd3a44d7cbaaa	1	39	2	4	1	2	1	3	3	5	6	6	1	1	6	1	7	6	5	4	4	4	3	2	2	1	-77	-77	-77	-77	-77	-77	-77	-77	1	7	5	5
415	0	0	31	5700741	-77	216	1	5d7f9f1655498d001aacdfdc	5fbd2a6438f90500752e1b43	5fbd3dfba8ca3909d80cefde	5d7f9f1655498d001aacdfdc	1	39	1	3	1	2	2	3	3	3	7	3	4	4	4	4	4	4	4	4	3	5	4	4	4	4	-77	-77	-77	-77	-77	-77	-77	-77	4	4	4	4
416	0	0	31	5700741	-77	189	0	5c8ef4072a1b22000198f6bf	5fbd2a6438f90500752e1b51	5fbd3e0148ae2a0a4e2cfd74	5c8ef4072a1b22000198f6bf	1	49	2	3	1	2	2	3	2	5	7	6	1	1	4	1	7	6	-77	-77	-77	-77	-77	-77	-77	-77	6	6	2	2	1	1	1	1	1	7	7	7
417	0	0	31	5700741	-77	525	1	590fbd5b4e83da0001b6fbbc	5fbd2a6438f90500752e1b32	5fbd3e0da3ad320c025e6366	590fbd5b4e83da0001b6fbbc	1	41	1	5	3	2	2	4	3	4	3	5	2	2	6	2	7	5	3	2	2	2	1	1	1	1	-77	-77	-77	-77	-77	-77	-77	-77	1	7	7	7
418	0	0	31	5700741	-77	356	0	5f4800e37c7b4427622dc8dd	5fbd2a6438f90500752e1b53	5fbd3e135308d5093fdb06e5	5f4800e37c7b4427622dc8dd	1	42	2	5	1	2	2	6	6	2	2	3	4	1	5	2	3	3	-77	-77	-77	-77	-77	-77	-77	-77	5	5	5	5	4	1	1	1	3	5	4	4
419	0	0	31	5700741	-77	616	0	5ed7b5af65b9ae09f16de102	5fbd2a6438f90500752e1b32	5fbd3e1a1c88a40bae9442b3	5ed7b5af65b9ae09f16de102	1	39	1	5	3	2	2	7	4	2	5	5	3	2	5	6	4	5	-77	-77	-77	-77	-77	-77	-77	-77	7	1	1	3	5	3	2	2	3	7	5	6
420	0	0	31	5700741	-77	308	1	5f61661fead6a01054acce6a	5fbd2a6438f90500752e1b4d	5fbd3e165d94740bac747af5	5f61661fead6a01054acce6a	1	35	2	3	1	2	2	5	4	4	2	3	1	1	1	1	6	6	4	2	2	4	1	1	1	1	-77	-77	-77	-77	-77	-77	-77	-77	1	7	7	7
421	0	0	31	5700741	-77	978	1	5f9b5c77bdae2837e8f5c6b0	5fbd2a6438f90500752e1b43	5fbd3e12fe1b2109c78b7ce2	5f9b5c77bdae2837e8f5c6b0	1	46	2	6	1	2	2	6	7	5	6	7	6	6	5	6	6	7	5	5	6	7	6	7	7	6	-77	-77	-77	-77	-77	-77	-77	-77	5	6	5	6
422	0	0	31	5700741	-77	307	0	5f749eaaf23f00073eeeec9d	5fbd2a6438f90500752e1b4d	5fbd3e0b7f9d460a5a1dfb84	5f749eaaf23f00073eeeec9d	1	33	2	5	1	2	1	3	1	5	6	6	1	1	5	1	7	7	-77	-77	-77	-77	-77	-77	-77	-77	1	1	1	1	1	1	1	1	1	7	7	7
423	0	0	31	5700741	-77	229	0	5fa3e634b8e634035331b0fc	5fbd2a6438f90500752e1b38	5fbd3e3384f2f90aa8066c66	5fa3e634b8e634035331b0fc	1	52	1	5	1	2	2	2	3	6	4	4	1	2	6	1	5	2	-77	-77	-77	-77	-77	-77	-77	-77	2	2	2	2	1	1	1	1	1	7	6	6
424	0	0	31	5700741	-77	194	0	55dc915b50a1f7001190ddb4	5fbd2a6438f90500752e1b43	5fbd3d9eea4d1b09fa542dea	55dc915b50a1f7001190ddb4	1	39	1	5	1	2	2	5	4	3	4	6	1	1	6	1	7	7	-77	-77	-77	-77	-77	-77	-77	-77	1	1	1	1	1	1	1	1	1	7	7	7
425	0	0	31	5700741	-77	404	0	5e5d57ccde7bcc0735c8bb93	5fbd2a6438f90500752e1b30	5fbd3e38f5a6e209d0cdc0d9	5e5d57ccde7bcc0735c8t	1	65	1	6	1	2	2	5	3	3	5	6	1	1	6	1	7	6	-77	-77	-77	-77	-77	-77	-77	-77	6	5	5	5	1	1	1	1	1	7	7	7
426	0	0	31	5700741	-77	266	1	569916e4b0e16500050131b4	5fbd2a6438f90500752e1b30	5fbd3e3cee16ca09b5b88904	569916e4b0e16500050131b4	1	62	1	2	1	2	2	7	7	1	2	1	6	1	7	7	1	1	7	7	7	7	7	6	7	7	-77	-77	-77	-77	-77	-77	-77	-77	7	6	3	1
427	0	0	31	5700741	-77	269	1	5d069f2f041328001a7815be	5fbd2a6438f90500752e1b30	5fbd3e411ae4ea0bb1fcdc61	5d069f2f041328001a7815be	1	77	1	3	1	2	2	6	4	2	4	1	2	2	5	4	2	1	7	7	7	7	6	4	6	6	-77	-77	-77	-77	-77	-77	-77	-77	6	7	4	5
428	0	0	31	5700741	-77	365	0	5e4093f945df2e2d360ac48f	5fbd2a6438f90500752e1b51	5fbd3e459649a00b45cfe9e3	5e4093f945df2e2d360ac48f	1	56	2	2	1	2	1	2	2	2	6	6	1	1	4	1	7	7	-77	-77	-77	-77	-77	-77	-77	-77	1	1	1	1	1	1	1	1	1	7	7	7
429	0	0	31	5700741	-77	174	0	5e9a2f95fe11450cc4a6b2be	5fbd2a6438f90500752e1b4d	5fbd3e51126be80ba6b7b659	5e9a2f95fe11450cc4a6b2be	1	32	2	5	1	2	2	3	2	5	3	4	1	2	5	1	6	6	-77	-77	-77	-77	-77	-77	-77	-77	1	1	1	1	1	1	1	1	1	7	7	7
430	0	0	31	5700741	-77	519	0	5a349be43e523d000194399e	5fbd2a6438f90500752e1b2e	5fbd3e62574f840abd22a42e	5a349be43e523d000194399e	1	29	1	3	3	2	2	4	1	5	1	6	1	1	7	1	7	7	-77	-77	-77	-77	-77	-77	-77	-77	3	1	1	1	1	1	1	1	1	7	7	7
431	0	0	31	5700741	-77	313	1	5d5ee7c6a2267c001b8939d0	5fbd2a6438f90500752e1b42	5fbd3e61eb30070abe994664	5d5ee7c6a2267c001b8939d0	1	54	2	2	4	2	1	6	5	1	7	1	1	1	7	1	5	1	7	7	5	7	7	1	1	1	-77	-77	-77	-77	-77	-77	-77	-77	1	7	7	7
433	0	0	31	5700741	-77	454	1	58e9538908dc910001901f6b	5fbd2a6438f90500752e1b51	5fbd3e63b410030ba99ba0ed	58e9538908dc910001901f6b	1	57	2	6	1	2	1	7	7	1	1	1	7	1	7	7	1	1	7	7	7	7	7	1	7	7	-77	-77	-77	-77	-77	-77	-77	-77	7	7	7	4
434	0	0	31	5700741	-77	234	1	5dda993086c886a06ce9108d	5fbd2a6438f90500752e1b37	5fbd3e743e4e02093e26fbfb	5dda993086c886a06ce9108d	1	73	2	4	1	2	2	6	4	4	6	6	1	1	6	1	7	6	7	6	7	6	4	3	5	4	-77	-77	-77	-77	-77	-77	-77	-77	1	7	7	7
435	0	0	31	5700741	-77	87	1	5bca53b93d893f0001befb42	5fbd2a6438f90500752e1b42	5fbd3e7a8509fe0a3bf482d8	5bca53b93d893f0001befb42	1	50	2	5	4	2	2	4	5	4	1	4	5	4	5	4	6	6	4	4	3	3	3	3	3	3	-77	-77	-77	-77	-77	-77	-77	-77	5	7	7	7
436	0	0	31	5700741	-77	236	1	5f47e6376aa63923f3804e3b	5fbd2a6438f90500752e1b43	5fbd3e8989c5b4094b2c570f	5f47e6376aa63923f3804e3b	1	41	1	5	1	2	2	2	4	4	4	5	2	2	5	2	6	4	2	2	2	2	1	1	1	1	-77	-77	-77	-77	-77	-77	-77	-77	2	7	6	6
437	0	0	31	5700741	-77	230	0	5ebf5264a1700d331489cf8b	5fbd2a6438f90500752e1b4d	5fbd3df547abe50b24e45800	5ebf5264a1700d331489cf8b	1	37	2	7	1	1	2	6	3	4	3	6	1	1	7	1	7	6	-77	-77	-77	-77	-77	-77	-77	-77	1	1	1	1	1	1	1	1	1	7	6	7
438	0	0	31	5700741	-77	320	0	5ac43704a3ba7a0001b498b4	5fbd2a6438f90500752e1b51	5fbd3e8d3213790b3d512dae	5ac43704a3ba7a0001b498b4	1	51	2	5	1	2	1	6	4	3	4	1	4	2	7	6	4	1	-77	-77	-77	-77	-77	-77	-77	-77	7	6	6	6	4	1	4	1	6	7	7	7
439	0	0	31	5700741	-77	425	0	5f872af9e3e4870ef4d67cc3	5fbd2a6438f90500752e1b2c	5fbd3e916f74e10c8c4785c1	5f872af9e3e4870ef4d67cc3	1	51	1	3	3	2	2	6	4	2	4	2	4	4	5	3	5	2	-77	-77	-77	-77	-77	-77	-77	-77	6	5	5	6	4	4	2	2	3	7	6	6
440	0	0	31	5700741	-77	460	1	5f8c68e4fc66863c9a0150d5	5fbd2a6438f90500752e1b53	5fbd3e1ea72ba609cf05253c	5f8c68e4fc66863c9a0150d5	1	45	2	6	1	2	1	5	2	4	5	3	1	1	7	1	7	5	1	1	1	1	1	1	1	1	-77	-77	-77	-77	-77	-77	-77	-77	1	7	7	7
441	0	0	31	5700741	-77	431	0	5fbae8831eb7d17f0d548bfe	5fbd2a6438f90500752e1b37	5fbd3eab9347740c271780cc	5fbae8831eb7d17f0d548bfe	1	61	2	1	1	2	1	4	4	3	5	2	3	3	4	4	4	2	-77	-77	-77	-77	-77	-77	-77	-77	5	6	5	5	4	3	3	3	4	7	6	6
442	0	0	31	5700741	-77	411	0	5ba176b4f7e29100014449e2	5fbd2a6438f90500752e1b37	5fbd3eb53f93f309c9a8ab03	5ba176b4f7e29100014449e2	1	60	2	5	1	1	1	2	1	7	6	5	1	1	7	1	7	7	-77	-77	-77	-77	-77	-77	-77	-77	1	1	1	1	1	1	1	1	1	7	7	7
443	0	0	31	5700741	-77	249	1	5afda89559ae1e00017e62f2	5fbd2a6438f90500752e1b58	5fbd3ed5ce45910b86d68c0e	5afda89559ae1e00017e62f2	1	51	1	5	4	2	2	3	3	6	6	6	2	1	6	1	7	5	1	1	1	1	1	1	1	1	-77	-77	-77	-77	-77	-77	-77	-77	1	7	6	6
444	0	0	31	5700741	-77	392	0	5d31d940814d1c0001c69c5a	5fbd2a6438f90500752e1b37	5fbd3ed3dcb05f0b921bbc12	5d31d940814d1c0001c69c5a	1	78	2	5	1	2	2	4	4	2	7	5	2	2	6	2	7	4	-77	-77	-77	-77	-77	-77	-77	-77	2	2	2	4	1	1	1	1	2	7	7	7
445	0	0	31	5700741	-77	485	1	5cdf1cb57f65ee001a9856fa	5fbd2a6438f90500752e1b37	5fbd3ee7783b430c100dd25f	5cdf1cb57f65ee001a9856fa	1	67	2	6	1	2	2	2	2	6	7	6	1	1	4	1	7	7	1	1	1	1	1	1	1	1	-77	-77	-77	-77	-77	-77	-77	-77	1	7	7	7
446	0	0	31	5700741	-77	1156	1	5c756f32c3c75a0001334269	5fbd2a6438f90500752e1b2f	5fbd3e7a2c9c840b84ed57a9	5c756f32c3c75a0001334269	1	52	1	7	7	2	2	7	7	7	1	1	7	1	4	7	1	7	7	1	1	1	1	1	1	1	-77	-77	-77	-77	-77	-77	-77	-77	1	7	7	7
447	0	0	31	5700741	-77	219	1	5de5538f8fde1c4dbc951498	5fbd2a6438f90500752e1b37	5fbd3ef28509fe0b212f91b9	5de5538f8fde1c4dbc951498	1	60	2	2	1	2	2	6	7	1	2	6	1	1	7	2	6	1	7	7	7	7	7	4	6	4	-77	-77	-77	-77	-77	-77	-77	-77	1	7	6	4
448	0	0	31	5700741	-77	205	0	5e67d88e1162ed0478c93e6c	5fbd2a6438f90500752e1b43	5fbd3f047edd920bb1ad85ba	5e67d88e1162ed0478c93e6c	1	48	1	3	1	2	2	6	7	1	3	3	2	2	5	2	5	3	-77	-77	-77	-77	-77	-77	-77	-77	3	4	5	5	3	4	3	3	2	7	6	5
449	0	0	31	5700741	-77	560	1	5ef0cfd900a3b104c678e836	5fbd2a6438f90500752e1b51	5fbd3f06e675da09d3357e44	5ef0cfd900a3b104c678e836	1	53	2	5	1	2	2	7	4	1	6	4	1	1	7	1	5	6	5	4	4	5	6	1	1	1	-77	-77	-77	-77	-77	-77	-77	-77	1	7	7	7
450	0	0	31	5700741	-77	354	0	5ea47bda5b1a9807ed89eb76	5fbd2a6438f90500752e1b30	5fbd3f0211ed6c0937da6967	5ea47bda5b1a9807ed89eb76	1	73	1	4	1	2	2	4	4	4	6	6	1	1	7	2	6	5	-77	-77	-77	-77	-77	-77	-77	-77	4	4	4	5	4	1	1	1	2	7	7	7
451	0	0	31	5700741	-77	315	1	5c49484a6d9ae80001a1aa72	5fbd2a6438f90500752e1b43	5fbd3f115c14430948d5cdf3	5c49484a6d9ae80001a1aa72	1	42	1	1	1	2	2	6	1	5	5	5	1	1	2	1	6	5	2	1	2	2	1	1	1	1	-77	-77	-77	-77	-77	-77	-77	-77	1	7	6	6
452	0	0	31	5700741	-77	264	1	5ec2feeb47c4471339d3b2ce	5fbd2a6438f90500752e1b51	5fbd3f1dce40360ac5bb723b	5ec2feeb47c4471339d3b2ce	1	58	2	4	1	2	2	3	3	7	5	2	1	2	7	1	5	6	2	2	2	3	1	1	1	1	-77	-77	-77	-77	-77	-77	-77	-77	1	7	7	7
453	0	0	31	5700741	-77	469	1	5fa941f4897b8d0670476392	5fbd2a6438f90500752e1b30	5fbd3f21e3cfd00b9da91aef	5fa941f4897b8d0670476392	1	64	1	3	1	2	1	4	3	6	6	7	1	2	6	2	6	4	4	3	2	2	1	1	1	1	-77	-77	-77	-77	-77	-77	-77	-77	1	7	7	6
454	0	0	31	5700741	-77	284	0	5f0fa97b8d085e1a9d7e4c7d	5fbd2a6438f90500752e1b3e	5fbd3f080717fd0b9d5db8c2	5f0fa97b8d085e1a9d7e4c7d	1	20	1	2	3	2	1	7	5	2	1	2	6	4	5	7	1	1	-77	-77	-77	-77	-77	-77	-77	-77	6	4	6	4	7	5	4	6	7	7	7	7
455	0	0	31	5700741	-77	317	0	5c4be2759233b80001b2ed8a	5fbd2a6438f90500752e1b51	5fbd3f37a0b7480b1b9d151c	5c4be2759233b80001b2ed8a	1	50	2	3	1	2	2	6	5	3	5	3	2	3	7	3	5	1	-77	-77	-77	-77	-77	-77	-77	-77	6	4	3	5	1	1	1	1	3	7	6	6
456	0	0	31	5700741	-77	212	1	5f902184d7badd065adb604b	5fbd2a6438f90500752e1b43	5fbd3f3c3e4e02093e26fbff	5f902184d7badd065adb604b	1	39	1	5	1	2	2	5	3	2	6	4	1	1	7	1	7	7	1	1	1	1	1	1	1	1	-77	-77	-77	-77	-77	-77	-77	-77	1	7	7	7
457	0	0	31	5700741	-77	235	0	5910a67f5a530d00011f9561	5fbd2a6438f90500752e1b51	5fbd3f3e8e704b0ad5862c35	5910a67f5a530d00011f9561	1	52	2	1	1	2	2	4	4	2	3	3	4	4	7	4	1	1	-77	-77	-77	-77	-77	-77	-77	-77	2	4	4	5	1	1	1	1	7	7	7	7
458	0	0	31	5700741	-77	554	1	55b0eabffdf99b2228330785	5fbd2a6438f90500752e1b37	5fbd3f3ef9bc8608df64a127	55b0eabffdf99b2228330785	1	66	2	2	1	2	1	2	3	7	2	4	1	1	7	1	7	6	2	2	2	2	1	1	1	1	-77	-77	-77	-77	-77	-77	-77	-77	1	7	7	7
459	0	0	31	5700741	-77	191	1	5c128848c8651700019f488d	5fbd2a6438f90500752e1b30	5fbd3f48e919750c22543522	5c128848c8651700019f488d	1	67	1	5	1	2	2	5	2	6	3	7	1	1	7	1	7	6	2	2	2	1	1	1	1	1	-77	-77	-77	-77	-77	-77	-77	-77	1	7	7	7
460	0	0	31	5700741	-77	466	0	5e14ee60b63853b11dc2b3f6	5fbd2a6438f90500752e1b30	5fbd3f4f2c9c840b84ed57ad	5e14ee60b63853b11dc2b3f6	1	66	1	3	1	2	2	6	5	3	3	4	4	2	6	5	5	2	-77	-77	-77	-77	-77	-77	-77	-77	2	4	4	4	2	2	2	2	3	7	5	2
461	0	0	31	5700741	-77	538	1	5e07e9301d6b46148c904a0e	5fbd2a6438f90500752e1b2e	5fbd3f55cc19d70abecd5402	5e07e9301d6b46148c904a0e	1	31	1	2	3	2	1	3	6	6	1	7	1	1	7	2	7	5	1	1	1	1	1	1	1	1	-77	-77	-77	-77	-77	-77	-77	-77	1	7	7	7
462	0	0	31	5700741	-77	573	1	54847f1cfdf99b07b28f22f9	5fbd2a6438f90500752e1b32	5fbd3f5928bb140a3ba19c3e	54847f1cfdf99b07b28f22f9	1	47	1	5	3	2	2	4	3	4	4	6	1	1	4	1	7	7	1	1	1	1	1	1	1	1	-77	-77	-77	-77	-77	-77	-77	-77	1	7	7	7
463	0	0	31	5700741	-77	188	0	5f144f1c40dc6302390da0c7	5fbd2a6438f90500752e1b4c	5fbd3f675c144309bc2c8447	5f144f1c40dc6302390da0c7	1	33	2	4	3	2	1	4	3	6	5	4	1	1	7	1	7	7	-77	-77	-77	-77	-77	-77	-77	-77	1	1	1	1	1	1	1	1	1	7	7	7
464	0	0	31	5700741	-77	351	0	5c3c7913b4f22c0001a0809c	5fbd2a6438f90500752e1b30	5fbd3f718101ae0bb9fbb785	5c3c7913b4f22c0001a0809c	1	68	1	2	1	2	2	6	7	2	2	4	2	2	6	4	6	4	-77	-77	-77	-77	-77	-77	-77	-77	2	2	2	1	1	1	1	1	1	6	6	6
465	0	0	31	5700741	-77	413	1	5cb929bfebd17d0017e7f848	5fbd2a6438f90500752e1b30	5fbd3eef679a7e0ac8c7a586	5cb929bfebd17d0017e7f848	1	60	1	5	1	2	2	3	3	5	6	3	1	1	7	1	4	1	7	5	7	7	6	1	5	3	-77	-77	-77	-77	-77	-77	-77	-77	3	7	7	7
466	0	0	31	5700741	-77	747	1	5e26ed82677d6f91fcf492f8	5fbd2a6438f90500752e1b36	5fbd3f85f3eadc09cce9b099	5e26ed82677d6f91fcf492f8	1	41	1	7	2	2	2	4	4	4	5	3	1	1	6	1	6	5	2	2	2	2	1	1	1	1	-77	-77	-77	-77	-77	-77	-77	-77	1	7	7	7
467	0	0	31	5700741	-77	271	0	5f5bf9beef06253d2b621fc3	5fbd2a6438f90500752e1b30	5fbd3f5b0b7d370abdace903	5f5bf9beef06253d2b621fc3	1	73	1	5	1	2	2	6	4	2	6	3	2	4	5	2	6	5	-77	-77	-77	-77	-77	-77	-77	-77	4	2	1	3	1	1	1	1	1	7	7	6
468	0	0	31	5700741	-77	257	0	5f9b1a626eb6cf2edd8ce633	5fbd2a6438f90500752e1b30	5fbd3f9c5c130d0bb5be9c74	5f9b1a626eb6cf2edd8ce633	1	62	1	5	1	2	2	3	3	4	5	4	1	1	4	1	7	6	-77	-77	-77	-77	-77	-77	-77	-77	3	3	2	2	1	1	1	1	1	7	7	7
469	0	0	31	5700741	-77	305	1	5f4fc497a3b4320c8928639e	5fbd2a6438f90500752e1b38	5fbd3f9d73caa10a362a8114	5f4fc497a3b4320c8928639e	1	58	1	6	1	2	1	6	5	3	5	6	1	1	7	2	7	3	6	5	6	6	1	1	1	1	-77	-77	-77	-77	-77	-77	-77	-77	1	7	6	7
470	0	0	31	5700741	-77	381	0	5f2330c57014970d6ede9505	5fbd2a6438f90500752e1b51	5fbd3fa2085a620b99442734	5f2330c57014970d6ede9505	1	51	2	6	1	2	2	6	2	1	3	5	1	1	6	1	7	2	-77	-77	-77	-77	-77	-77	-77	-77	3	2	2	2	1	1	1	1	1	7	6	6
471	0	0	31	5700741	-77	264	1	5ebe015ae70ab70008895dbd	5fbd2a6438f90500752e1b2c	5fbd3fa77c1a940a29a26b54	5ebe015ae70ab70008895dbd	1	57	1	3	3	2	2	2	4	2	7	1	1	4	7	5	2	1	7	7	7	7	7	3	6	6	-77	-77	-77	-77	-77	-77	-77	-77	6	7	7	7
472	0	0	31	5700741	-77	70	0	5e8e8f9c7bdc2e155159a4b5	5fbd2a6438f90500752e1b56	5fbd3fb82c9c840b84ed57b1	5e8e8f9c7bdc2e155159a4b5	1	30	1	5	4	2	2	5	4	5	4	5	4	5	5	4	3	4	-77	-77	-77	-77	-77	-77	-77	-77	5	4	5	4	5	2	4	4	4	6	6	6
473	0	0	31	5700741	-77	132	1	59921da2e339120001fb8cf6	5fbd2a6438f90500752e1b4d	5fbd3d50a619ca0aaaa04015	59921da2e339120001fb8cf6	1	32	2	5	1	2	2	3	4	6	5	5	2	3	6	1	4	4	3	2	2	3	1	1	1	1	-77	-77	-77	-77	-77	-77	-77	-77	2	7	6	6
474	0	0	31	5700741	-77	350	0	5ed9c285b8c16356b385a97f	5fbd2a6438f90500752e1b37	5fbd3fc33f93f3094457b4af	5ed9c285b8c16356b385a97f	1	67	2	1	1	2	2	6	7	2	1	1	4	4	7	7	1	1	-77	-77	-77	-77	-77	-77	-77	-77	7	7	7	7	7	4	7	7	7	2	4	4
475	0	0	31	5700741	-77	456	1	5590a34cfdf99b729d4f69dc	5fbd2a6438f90500752e1b51	5fbd3fb2e368850a4e1e958b	5590a34cfdf99b729d4f69dc	1	54	2	5	1	2	1	3	4	5	5	5	1	2	5	1	6	2	3	3	3	3	1	1	1	1	-77	-77	-77	-77	-77	-77	-77	-77	1	7	7	5
476	0	0	31	5700741	-77	226	1	5f395dab7dda214b70b6c4f8	5fbd2a6438f90500752e1b51	5fbd3fda7610c10aa7e97a8f	5f395dab7dda214b70b6c4f8	1	52	2	5	1	2	2	6	5	3	5	2	1	1	6	1	5	2	7	7	7	7	3	2	2	2	-77	-77	-77	-77	-77	-77	-77	-77	1	7	7	7
477	0	0	31	5700741	-77	288	0	5e6002b9e9e2ca34e24deab8	5fbd2a6438f90500752e1b38	5fbd3fe23213790b3d512db8	5e6002b9e9e2ca34e24deab8	1	52	1	6	1	2	1	3	6	5	7	5	1	1	7	2	7	7	-77	-77	-77	-77	-77	-77	-77	-77	1	1	1	1	1	1	1	1	1	7	7	7
478	0	0	31	5700741	-77	278	1	5dd31871c5faa232d3c20365	5fbd2a6438f90500752e1b45	5fbd3ff8bb675f0c7cfcf0dd	5dd31871c5faa232d3c20365	1	37	1	4	3	2	2	4	2	4	2	5	4	3	5	4	4	5	4	4	4	4	4	2	2	2	-77	-77	-77	-77	-77	-77	-77	-77	2	7	7	7
479	0	0	31	5700741	-77	247	0	5e9351e292156003eb6eec58	5fbd2a6438f90500752e1b30	5fbd400c4fd27809c22a2ae1	5e9351e292156003eb6eec58	1	66	1	5	1	2	2	7	5	1	5	6	1	1	7	1	6	1	-77	-77	-77	-77	-77	-77	-77	-77	7	7	7	7	1	1	1	1	1	7	7	7
480	0	0	31	5700741	-77	1108	0	5f9753bee48ab010ff1caea6	5fbd2a6438f90500752e1b51	5fbd3fe646417f0abc7ccaf4	5f9753bee48ab010ff1caea6	1	50	2	6	1	2	2	5	6	6	5	6	4	6	5	5	7	4	-77	-77	-77	-77	-77	-77	-77	-77	6	5	4	5	4	6	5	4	5	6	4	4
481	0	0	31	5700741	-77	382	1	5dd3dc145e91193b816a60e1	5fbd2a6438f90500752e1b38	5fbd401db27c0f0c0197ac7c	5dd3dc145e91193b816a60e1	1	54	1	5	1	2	2	3	4	4	4	4	2	1	7	4	6	6	1	1	1	1	1	1	1	1	-77	-77	-77	-77	-77	-77	-77	-77	1	7	6	6
482	0	0	31	5700741	-77	266	0	5bf55a643a426e00019e3990	5fbd2a6438f90500752e1b30	5fbd4025679a7e0baf565d76	5bf55a643a426e00019e3990@email.prolific.co	1	58	1	5	1	2	2	4	4	4	3	4	4	2	5	4	4	4	-77	-77	-77	-77	-77	-77	-77	-77	4	4	4	4	2	2	2	2	4	7	7	7
483	0	0	31	5700741	-77	307	1	5c4c7a1a9446be00017e6b4a	5fbd2a6438f90500752e1b54	5fbd4030784d3f0ab5c85a8c	5c4c7a1a9446be00017e6b4a	1	45	2	4	3	2	2	7	7	1	1	1	7	1	7	7	1	1	7	1	7	7	7	1	7	7	-77	-77	-77	-77	-77	-77	-77	-77	7	1	1	1
484	0	0	31	5700741	-77	330	0	5ca7de334311a70001cfc1d5	5fbd2a6438f90500752e1b30	5fbd40344f28c50c26884181	5ca7de334311a70001cfc1d5	1	81	1	5	1	1	1	5	2	2	5	2	2	2	5	1	2	1	-77	-77	-77	-77	-77	-77	-77	-77	7	5	5	7	6	2	2	3	3	5	6	6
485	0	0	31	5700741	-77	207	1	5d7531dc4d03830019c3f667	5fbd2a6438f90500752e1b4c	5fbd403b98c35109baf3a675	5d7531dc4d03830019c3f667	1	35	2	6	3	2	2	1	1	7	5	1	1	1	7	4	1	1	4	2	2	2	1	1	1	1	-77	-77	-77	-77	-77	-77	-77	-77	7	7	7	7
486	0	0	31	5700741	-77	261	1	5fb86d323dc031599a11769e	5fbd2a6438f90500752e1b3e	5fbd40473b1afe0b2f537f54	5fb86d323dc031599a11769e	1	23	1	2	3	2	2	6	5	4	6	5	1	2	5	1	6	7	1	1	1	1	1	1	1	1	-77	-77	-77	-77	-77	-77	-77	-77	1	7	7	7
487	0	0	31	5700741	-77	336	0	5c239f96da51990001e21d97	5fbd2a6438f90500752e1b30	5fbd4051dc80040ab66c8ae5	5c239f96da51990001e21d97	1	73	1	2	1	2	1	6	6	2	2	2	4	1	6	1	4	2	-77	-77	-77	-77	-77	-77	-77	-77	7	7	7	7	7	2	2	2	7	7	7	7
488	0	0	31	5700741	-77	1006	1	5f9c97ff95df3c16f6970dee	5fbd2a6438f90500752e1b38	5fbd3fce8742760a90426c70	5f9c97ff95df3c16f6970dee	1	50	1	6	1	2	2	5	5	6	6	6	4	6	5	4	7	5	4	5	6	5	6	4	5	5	-77	-77	-77	-77	-77	-77	-77	-77	5	6	5	5
489	0	0	31	5700741	-77	291	0	5f1b393d97ebc70d80a26748	5fbd2a6438f90500752e1b30	5fbd4060085a620b9944273c	5f1b393d97ebc70d80a26748	1	73	1	5	1	2	1	3	3	5	7	6	1	1	7	1	7	5	-77	-77	-77	-77	-77	-77	-77	-77	3	3	3	3	6	1	1	1	1	7	7	7
490	0	0	31	5700741	-77	523	1	5f7e103122109d09bcb42291	5fbd2a6438f90500752e1b51	5fbd40618295ec09c549ab46	5f7e103122109d09bcb42291	1	50	2	5	1	2	1	3	3	5	4	6	1	1	6	1	7	6	2	1	1	1	1	1	1	1	-77	-77	-77	-77	-77	-77	-77	-77	1	7	7	7
491	0	0	31	5700741	-77	140	0	5fa1a82fc84651300e20a109	5fbd2a6438f90500752e1b38	5fbd3f7fd295430c1787b4f6	5fa1a82fc84651300e20a109	1	49	1	6	1	2	2	5	6	4	4	5	4	4	5	6	5	4	-77	-77	-77	-77	-77	-77	-77	-77	5	4	5	4	6	4	5	5	3	3	3	4
492	0	0	31	5700741	-77	364	1	5e503d190754730950055b71	5fbd2a6438f90500752e1b51	5fbd406e3b1afe0b2f537f56	5e503d190754730950055b71	1	54	2	4	1	2	2	3	5	4	5	3	2	3	7	2	6	5	4	6	6	5	3	3	3	3	-77	-77	-77	-77	-77	-77	-77	-77	1	7	7	7
493	0	0	31	5700741	-77	327	1	5a2f3adfda55f80001ac23cf	5fbd2a6438f90500752e1b4c	5fbd40661b2c8109b2d4c8c5	5a2f3adfda55f80001ac23cf	1	35	2	5	3	2	2	4	4	3	4	2	3	4	6	4	2	1	6	7	7	7	7	5	6	5	-77	-77	-77	-77	-77	-77	-77	-77	6	7	7	6
494	0	0	31	5700741	-77	173	0	5e9f3f09ccc75a0c345e4845	5fbd2a6438f90500752e1b37	5fbd4082ddf6a30b344beb28	5e9f3f09ccc75a0c345e4845	1	61	2	5	1	2	2	5	4	5	4	4	2	3	6	2	4	2	-77	-77	-77	-77	-77	-77	-77	-77	2	2	2	2	2	2	2	2	4	7	7	7
495	0	0	31	5700741	-77	290	0	5be781ca3b047e0001a39e47	5fbd2a6438f90500752e1b37	5fbd4088a0955508fc240a66	5be781ca3b047e0001a39e47	1	61	2	3	1	2	1	6	5	2	5	7	1	1	7	1	7	5	-77	-77	-77	-77	-77	-77	-77	-77	5	4	3	4	1	1	1	1	1	7	7	7
496	0	0	31	5700741	-77	651	0	5f6787c9a3217b3911fc13f1	5fbd2a6438f90500752e1b37	5fbd408b8299290b42320feb	5f6787c9a3217b3911fc13f1	1	69	2	3	1	2	1	3	6	4	7	6	1	1	7	1	7	7	-77	-77	-77	-77	-77	-77	-77	-77	1	1	1	1	1	1	1	1	1	7	6	7
497	0	0	31	5700741	-77	153	0	5c0b388b9c7b1100015ab55f	5fbd2a6438f90500752e1b51	5fbd40a7ac295e0c1226e49e	5c0b388b9c7b1100015ab55f	1	52	2	5	1	2	2	7	7	1	1	1	7	4	7	5	1	1	-77	-77	-77	-77	-77	-77	-77	-77	7	7	7	7	7	7	7	7	7	4	6	2
498	0	0	31	5700741	-77	408	1	58064d91f25c440001678a10	5fbd2a6438f90500752e1b38	5fbd40b43946420a8b160ae1	58064d91f25c440001678a10	1	58	1	3	1	2	2	6	6	3	4	5	1	1	7	1	5	5	5	5	3	3	1	1	1	2	-77	-77	-77	-77	-77	-77	-77	-77	1	7	6	7
499	0	0	31	5700741	-77	1965	0	55fb0c5377f33b0005cb1f12	5fbd2a6438f90500752e1b4c	5fbd40a619f8840c31273365	55fb0c5377f33b0005cb1f12	1	34	2	5	3	2	2	6	6	4	4	1	6	6	6	7	1	1	-77	-77	-77	-77	-77	-77	-77	-77	6	6	6	6	4	4	4	4	5	6	6	6
500	0	0	31	5700741	-77	325	0	5f0f74f79ae45313d4652776	5fbd2a6438f90500752e1b51	5fbd40baa6ced90a973f6db8	5f0f74f79ae45313d4652776	1	50	2	3	1	2	1	3	4	6	4	5	1	1	7	2	7	7	-77	-77	-77	-77	-77	-77	-77	-77	2	4	2	3	1	1	1	1	1	7	7	7
501	0	0	31	5700741	-77	349	1	5ec571fbbe9f1b54ce2ea875	5fbd2a6438f90500752e1b37	5fbd40cf6f3b160aa996352c	5ec571fbbe9f1b54ce2ea875	1	60	2	7	1	2	2	4	2	4	6	4	1	1	7	1	5	1	7	7	7	7	4	1	1	1	-77	-77	-77	-77	-77	-77	-77	-77	4	7	7	7
502	0	0	31	5700741	-77	264	0	5e373f33a42bce6daa55ea65	5fbd2a6438f90500752e1b37	5fbd40c96a387d0b141f17e2	5e373f33a42bce6daa55ea65	1	66	2	6	1	2	2	4	3	5	5	6	1	1	7	1	7	4	-77	-77	-77	-77	-77	-77	-77	-77	3	4	1	4	1	1	1	1	1	7	7	7
503	0	0	31	5700741	-77	255	1	5be5c05fd153f500019a2ef2	5fbd2a6438f90500752e1b37	5fbd40d224ef050c73792c90	5be5c05fd153f500019a2ef2	1	64	2	5	1	2	2	3	1	6	1	1	4	1	7	4	1	1	7	7	7	7	7	1	1	7	-77	-77	-77	-77	-77	-77	-77	-77	7	7	7	7
504	0	0	31	5700741	-77	490	1	5f172561f5899204f917ece1	5fbd2a6438f90500752e1b58	5fbd40da66fde30aa3378e35	5f172561f5899204f917ece1	1	52	1	5	4	2	2	3	6	4	2	4	4	6	6	5	5	6	5	6	6	6	6	5	5	4	-77	-77	-77	-77	-77	-77	-77	-77	3	7	7	7
505	0	0	31	5700741	-77	323	0	5e0b4f95b1fb0539ee598691	5fbd2a6438f90500752e1b51	5fbd40e18ab56409e0e5d90e	5e0b4f95b1fb0539ee598691	1	56	2	4	1	2	2	6	5	2	5	1	4	4	7	4	1	1	-77	-77	-77	-77	-77	-77	-77	-77	4	6	6	5	5	1	2	1	4	7	7	7
506	0	0	31	5700741	-77	409	0	5c95970cd676900016e1a940	5fbd2a6438f90500752e1b54	5fbd40ea47abe50b24e4580e	5c95970cd676900016e1a940	1	42	2	6	3	2	1	5	3	3	4	5	1	1	5	1	6	6	-77	-77	-77	-77	-77	-77	-77	-77	1	1	1	1	1	1	1	1	1	7	7	7
507	0	0	31	5700741	-77	223	1	5da883c13b410d0017c55b0f	5fbd2a6438f90500752e1b51	5fbd411795684c0b1504a493	5da883c13b410d0017c55b0f	1	54	2	3	1	2	1	7	7	1	4	1	4	1	7	7	1	1	7	7	7	7	7	7	7	7	-77	-77	-77	-77	-77	-77	-77	-77	7	7	7	7
508	0	0	31	5700741	-77	196	1	5f402eb4fbd8df145068b805	5fbd2a6438f90500752e1b37	5fbd4123ac295e0c1226e4a2	5f402eb4fbd8df145068b805	1	59	2	4	1	2	1	1	2	4	7	6	1	2	7	1	7	7	1	1	1	1	1	1	1	1	-77	-77	-77	-77	-77	-77	-77	-77	1	7	7	7
509	0	0	31	5700741	-77	393	0	5f77b60407718633125e5293	5fbd2a6438f90500752e1b51	5fbd413295684c0c02f86f74	5f77b60407718633125e5293	1	54	2	5	1	2	2	6	5	1	5	5	2	1	7	2	6	1	-77	-77	-77	-77	-77	-77	-77	-77	7	7	7	7	1	1	1	1	2	7	7	7
510	0	0	31	5700741	-77	424	1	5e3581ed0082f15283413024	5fbd2a6438f90500752e1b30	5fbd413bcb87d709ed859556	5e3581ed0082f15283413024	1	60	1	6	1	2	2	4	4	5	2	6	1	1	1	1	7	7	1	1	1	1	1	1	1	1	-77	-77	-77	-77	-77	-77	-77	-77	1	7	7	7
511	0	0	31	5700741	-77	652	0	55d4d11258c35800113dc2ab	5fbd2a6438f90500752e1b54	5fbd4062a0955508fc240a64	55d4d11258c35800113dc2ab	1	44	2	5	3	2	1	3	3	5	4	1	3	1	7	7	4	1	-77	-77	-77	-77	-77	-77	-77	-77	1	1	1	1	1	1	1	1	1	7	7	7
512	0	0	31	5700741	-77	171	0	5fa2d1c9f4aa585241bb4cf2	5fbd2a6438f90500752e1b38	5fbd413460eba909cdbf715b	5fa2d1c9f4aa585241bb4cf2	1	48	1	6	1	2	2	4	5	6	4	5	4	3	3	4	4	5	-77	-77	-77	-77	-77	-77	-77	-77	3	3	4	2	5	5	6	4	3	5	4	4
513	0	0	31	5700741	-77	190	0	5c8808098d2bbf0017e4b527	5fbd2a6438f90500752e1b51	5fbd4147f1d9560c15381422	5c8808098d2bbf0017e4b527	1	55	2	5	1	2	1	3	3	5	5	3	2	1	7	1	5	2	-77	-77	-77	-77	-77	-77	-77	-77	6	6	5	6	6	2	2	5	2	7	7	7
514	0	0	31	5700741	-77	245	1	5cc45845bbae0c0001b3f6f6	5fbd2a6438f90500752e1b38	5fbd4148dd2b0109b7c72b2f	5cc45845bbae0c0001b3f6f6	1	53	1	6	1	2	1	5	4	1	7	5	1	1	6	1	7	5	2	1	2	1	1	1	1	1	-77	-77	-77	-77	-77	-77	-77	-77	1	7	7	4
515	0	0	31	5700741	-77	301	1	5dc19bcd4fbd08108de60b13	5fbd2a6438f90500752e1b38	5fbd414af3eadc09cce9b0a2	5dc19bcd4fbd08108de60b13	1	53	1	3	2	2	1	6	6	2	6	2	6	2	7	6	1	1	7	7	7	7	7	4	7	4	-77	-77	-77	-77	-77	-77	-77	-77	7	7	7	7
516	0	0	31	5700741	-77	194	1	5c07046396378a000119561f	5fbd2a6438f90500752e1b38	5fbd414cb5dc6a0a2b649382	5c07046396378a000119561f	1	53	1	5	1	2	2	5	5	2	4	5	1	1	7	1	7	6	2	2	2	2	1	1	1	1	-77	-77	-77	-77	-77	-77	-77	-77	1	7	7	7
517	0	0	31	5700741	-77	151	0	5f95c66b95185d4515eeec8d	5fbd2a6438f90500752e1b3e	5fbd415e3e58c10a43c28436	5f95c66b95185d4515eeec8d	1	18	1	2	3	2	2	4	2	3	6	5	2	2	6	1	5	3	-77	-77	-77	-77	-77	-77	-77	-77	1	1	2	1	1	1	1	1	2	7	7	6
518	0	0	31	5700741	-77	527	0	5825dc1f7fcbaa000134776e	5fbd2a6438f90500752e1b30	5fbd4163dda67e0cae9a8c7a	5825dc1f7fcbaa000134776e	1	61	1	3	1	2	2	6	6	1	2	5	3	5	4	5	1	1	-77	-77	-77	-77	-77	-77	-77	-77	5	5	4	5	5	2	3	2	5	1	3	3
519	0	0	31	5700741	-77	435	1	5bdc8d12b2fff7000189b6f8	5fbd2a6438f90500752e1b37	5fbd4132ce2e4f09beda4bb2	5bdc8d12b2fff7000189b6f8	1	69	2	1	1	2	1	3	2	4	5	1	1	5	6	1	7	7	1	1	1	1	1	1	1	1	-77	-77	-77	-77	-77	-77	-77	-77	1	7	7	7
520	0	0	31	5700741	-77	200	0	59d3b5239e5232000164bbef	5fbd2a6438f90500752e1b37	5fbd4179bed16a09d239b11a	59d3b5239e5232000164bbef	1	60	2	6	1	2	2	4	4	5	5	7	1	1	1	1	7	7	-77	-77	-77	-77	-77	-77	-77	-77	1	1	1	1	1	1	1	1	1	7	7	7
521	0	0	31	5700741	-77	429	1	5fba9d0b11db76aa38bdc72c	5fbd2a6438f90500752e1b38	5fbd417d5cfaf50a41723a92	5fba9d0b11db76aa38bdc72c	1	50	1	6	1	2	2	6	6	1	3	5	4	2	7	4	2	1	7	7	7	7	7	7	5	7	-77	-77	-77	-77	-77	-77	-77	-77	6	1	6	4
522	0	0	31	5700741	-77	306	1	5d406d4b800eb70019d7e2c0	5fbd2a6438f90500752e1b37	5fbd418a7c509f0ad61477d6	5d406d4b800eb70019d7e2c0	1	62	2	6	1	2	2	5	2	6	6	3	5	1	5	1	5	5	2	2	2	2	1	1	1	1	-77	-77	-77	-77	-77	-77	-77	-77	1	7	7	7
523	0	0	31	5700741	-77	136	0	5dcea4c3bc83380fe65dba2a	5fbd2a6438f90500752e1b38	5fbd4191fb43380a446a625f	5dcea4c3bc83380fe65dba2a	1	57	1	7	1	2	2	7	4	4	4	7	1	1	7	1	7	7	-77	-77	-77	-77	-77	-77	-77	-77	1	1	1	1	1	1	1	1	1	7	7	7
524	0	0	31	5700741	-77	492	1	5f4fe40c4af6f3120ff17532	5fbd2a6438f90500752e1b38	5fbd41bc7c1a940a29a26b62	5f4fe40c4af6f3120ff17532	1	56	1	3	1	2	2	2	4	6	6	4	1	2	6	2	5	5	4	3	3	3	2	1	2	2	-77	-77	-77	-77	-77	-77	-77	-77	3	7	7	7
525	0	0	31	5700741	-77	341	0	5dd03b8141fb3f12402df66d	5fbd2a6438f90500752e1b30	5fbd41c0f0fea70a4bd0ef05	5dd03b8141fb3f12402df66d	1	63	1	5	1	2	1	4	2	5	7	6	1	1	6	1	7	5	-77	-77	-77	-77	-77	-77	-77	-77	1	5	3	5	1	1	1	2	1	7	7	6
526	0	0	31	5700741	-77	224	1	5f7c937a5f0f350d5fc58a0f	5fbd2a6438f90500752e1b51	5fbd41e4ba05ae0a9a1124b6	5f7c937a5f0f350d5fc58a0f	1	53	2	5	1	2	1	3	4	4	5	6	1	1	6	1	7	6	2	2	2	2	1	1	1	1	-77	-77	-77	-77	-77	-77	-77	-77	1	7	6	7
527	0	0	31	5700741	-77	234	0	5dd35813794e103649612ffd	5fbd2a6438f90500752e1b51	5fbd41fa317ca008e3ffc2b3	5dd35813794e103649612ffd	1	52	2	5	1	2	2	4	3	4	4	5	1	4	7	2	5	2	-77	-77	-77	-77	-77	-77	-77	-77	2	2	2	4	1	1	1	1	1	7	6	6
528	0	0	31	5700741	-77	238	1	5e74f18520ab35040b41d526	5fbd2a6438f90500752e1b51	5fbd4212574f840c1ce489f2	5e74f18520ab35040b41d526	1	55	2	6	1	2	2	4	2	4	4	7	1	2	7	2	7	1	7	7	7	7	1	1	1	1	-77	-77	-77	-77	-77	-77	-77	-77	1	7	7	7
529	0	0	31	5700741	-77	341	0	5e3730e29367056cd1c6f168	5fbd2a6438f90500752e1b37	5fbd42235308d50aae9fd1b6	5e3730e29367056cd1c6f168	1	59	2	4	1	2	1	5	3	4	6	3	1	3	7	1	6	4	-77	-77	-77	-77	-77	-77	-77	-77	6	6	7	7	7	4	1	5	2	7	7	6
530	0	0	31	5700741	-77	443	1	5d48b029c4b12b00194b5aa5	5fbd2a6438f90500752e1b30	5fbd424ae718ba0c947036f7	5d48b029c4b12b00194b5aa5	1	69	1	6	1	2	1	3	2	5	6	6	1	1	7	1	7	7	1	1	1	1	1	1	1	1	-77	-77	-77	-77	-77	-77	-77	-77	1	7	7	7
531	0	0	31	5700741	-77	314	0	5f46cd85e858dd0a24269315	5fbd2a6438f90500752e1b50	5fbd425842c83b09aa6708ac	5f46cd85e858dd0a24269315	1	62	2	1	3	2	2	5	5	3	1	1	6	1	7	7	1	1	-77	-77	-77	-77	-77	-77	-77	-77	1	1	1	1	1	1	1	1	1	7	7	7
532	0	0	31	5700741	-77	370	0	5d3a2d1da46f450019cdf5d3	5fbd2a6438f90500752e1b38	5fbd42303b1afe0d09df91ec	5d3a2d1da46f450019cdf5d3	1	58	1	2	1	2	2	7	7	1	1	3	4	4	7	4	1	1	-77	-77	-77	-77	-77	-77	-77	-77	7	6	7	7	6	4	6	5	4	7	7	7
533	0	0	31	5700741	-77	494	0	5ee64e85c682de3a880579c6	5fbd2a6438f90500752e1b30	5fbd4275a619ca0aaaa04038	5ee64e85c682de3a880579c6	1	71	1	5	1	2	2	2	2	2	4	7	1	1	7	1	7	7	-77	-77	-77	-77	-77	-77	-77	-77	1	1	1	1	1	1	1	1	1	7	7	7
534	0	0	31	5700741	-77	139	1	5f80dd3a30f77718567eb625	5fbd2a6438f90500752e1b3e	5fbd4278b5df6c09b73bc6ff	5f80dd3a30f77718567eb625	1	24	1	5	3	2	2	5	3	6	7	5	4	3	3	7	5	6	5	6	5	5	5	5	4	4	-77	-77	-77	-77	-77	-77	-77	-77	6	4	5	4
535	0	0	31	5700741	-77	915	0	5f4a4da1575d605c43bef871	5fbd2a6438f90500752e1b37	5fbd4291a5cc950abf1c11c4	5f4a4da1575d605c43bef871	1	62	2	3	1	2	1	4	1	1	3	6	1	1	7	1	7	7	-77	-77	-77	-77	-77	-77	-77	-77	1	1	1	1	1	1	1	1	1	7	7	7
536	0	0	31	5700741	-77	1294	1	5f9710e93c0e4a07c48e98d9	5fbd2a6438f90500752e1b32	5fbd4297465d570bade03a63	5f9710e93c0e4a07c48e98d9	1	40	1	5	3	2	2	5	3	2	4	6	1	2	5	2	6	5	6	6	6	6	5	6	6	6	-77	-77	-77	-77	-77	-77	-77	-77	4	7	6	5
537	0	0	31	5700741	-77	384	1	5dd2c9f2c925a82e5167ef8b	5fbd2a6438f90500752e1b38	5fbd42a598c35109baf3a686	5dd2c9f2c925a82e5167ef8b	1	58	1	5	1	2	2	5	4	4	2	4	4	1	6	4	4	4	5	5	4	5	1	1	1	1	-77	-77	-77	-77	-77	-77	-77	-77	1	7	7	7
538	0	0	31	5700741	-77	476	0	5c703b703a67ad00016eb12d	5fbd2a6438f90500752e1b37	5fbd42b23f93f30a3c761ba9	5c703b703a67ad00016eb12d	1	62	2	2	1	2	2	7	6	1	4	1	3	1	7	4	1	1	-77	-77	-77	-77	-77	-77	-77	-77	7	7	7	7	7	1	1	7	6	7	7	1
539	0	0	31	5700741	-77	184	1	5ba78b71d60daf0001532d5b	5fbd2a6438f90500752e1b36	5fbd41fd76bf450c18bbc459	5ba78b71d60daf0001532d5b	1	41	1	6	1	2	2	4	2	7	6	6	1	2	7	1	7	5	1	1	1	1	1	1	1	1	-77	-77	-77	-77	-77	-77	-77	-77	1	7	7	7
540	0	0	31	5700741	-77	272	0	5c7560f14f23e50016135028	5fbd2a6438f90500752e1b37	5fbd42c5dbb2810c243d9c54	5c7560f14f23e50016135028	1	68	2	5	1	2	2	7	7	1	7	1	1	1	7	4	4	1	-77	-77	-77	-77	-77	-77	-77	-77	1	1	1	1	1	1	1	1	2	7	7	7
541	0	0	31	5700741	-77	208	1	5c567e2acc53750001751cb0	5fbd2a6438f90500752e1b3d	5fbd42c85d81ca0a31f4cba7	5c567e2acc53750001751cb0	1	71	1	4	2	2	2	4	3	4	1	7	1	1	7	1	7	7	1	1	1	1	1	1	1	1	-77	-77	-77	-77	-77	-77	-77	-77	1	7	7	7
542	0	0	31	5700741	-77	273	1	5c926d2a0ae1ea00156f71a0	5fbd2a6438f90500752e1b37	5fbd42d9a333440a45a6d447	5c926d2a0ae1ea00156f71a0	1	61	2	5	1	2	2	6	7	2	2	1	3	2	5	4	3	1	7	7	7	7	7	2	4	3	-77	-77	-77	-77	-77	-77	-77	-77	5	7	6	6
543	0	0	31	5700741	-77	374	0	59a1de0cec2f75000124eeaf	5fbd2a6438f90500752e1b2e	5fbd42ddc740280a447a7dbc	59a1de0cec2f75000124eeaf	1	36	1	5	3	2	2	4	6	4	2	3	3	3	4	4	2	2	-77	-77	-77	-77	-77	-77	-77	-77	3	3	2	3	3	3	3	3	4	4	4	5
544	0	0	31	5700741	-77	309	1	55cfefc334e9060012e573c0	5fbd2a6438f90500752e1b30	5fbd42e8e3cfd00b2b860778	55cfefc334e9060012e573c0	1	66	1	6	1	2	2	3	3	5	6	6	1	1	6	1	7	6	4	3	2	2	1	1	1	1	-77	-77	-77	-77	-77	-77	-77	-77	2	7	7	7
545	0	0	31	5700741	-77	371	0	5ede3d2ef7c9f9068776c4d2	5fbd2a6438f90500752e1b38	5fbd4264fb74010b8cac458f	5ede3d2ef7c9f9068776c4d2	1	53	1	3	1	2	2	3	2	6	3	5	1	1	6	1	6	5	-77	-77	-77	-77	-77	-77	-77	-77	2	2	1	1	1	1	1	1	1	7	6	7
546	0	0	31	5700741	-77	446	1	5f68099d905d59468db18c11	5fbd2a6438f90500752e1b30	5fbd430e3f93f309c9a8ab21	5f68099d905d59468db18c11	1	65	1	3	1	2	1	4	5	4	7	3	1	5	6	1	4	1	1	7	7	7	7	1	1	3	-77	-77	-77	-77	-77	-77	-77	-77	1	7	7	7
547	0	0	31	5700741	-77	507	0	5fb6d566c2422e127df6cfa0	5fbd2a6438f90500752e1b38	5fbd4310eb30070c9bde81d2	5fb6d566c2422e127df6cfa0	1	50	1	3	1	2	2	1	4	7	5	5	1	1	7	1	6	6	-77	-77	-77	-77	-77	-77	-77	-77	4	1	1	1	1	1	1	1	2	7	7	7
548	0	0	31	5700741	-77	183	0	5a6d3a19e6cc4a0001b6c47a	5fbd2a6438f90500752e1b38	5fbd43099b4eb60b32ed525e	5a6d3a19e6cc4a0001b6c47a	1	52	1	3	1	2	2	2	2	5	5	6	2	3	6	2	6	4	-77	-77	-77	-77	-77	-77	-77	-77	6	5	5	5	2	3	2	3	2	7	7	6
549	0	0	31	5700741	-77	158	1	5d1cf86b74a06a0019e3079c	5fbd2a6438f90500752e1b4d	5fbd3ca41344610b940e096d	5d1cf86b74a06a0019e3079c	1	33	2	6	1	2	2	4	7	1	5	4	1	1	7	1	6	1	7	7	7	7	7	5	7	7	-77	-77	-77	-77	-77	-77	-77	-77	1	7	7	7
550	0	0	31	5700741	-77	299	0	5f3c3a67d38fdc1e96c569e0	5fbd2a6438f90500752e1b30	5fbd43338af1980c01f105bd	5f3c3a67d38fdc1e96c569e0	1	59	1	5	1	2	1	4	4	3	5	4	1	2	7	2	6	5	-77	-77	-77	-77	-77	-77	-77	-77	1	2	2	5	4	1	1	1	2	7	7	7
551	0	0	31	5700741	-77	226	1	5fb2081d735c4c771d5b662f	5fbd2a6438f90500752e1b32	5fbd433da72ba60aba880f40	5fb2081d735c4c771d5b662f	1	47	1	4	3	2	2	5	2	6	7	5	1	1	6	1	7	7	1	1	1	1	1	1	1	1	-77	-77	-77	-77	-77	-77	-77	-77	1	7	7	7
552	0	0	31	5700741	-77	124	0	599ec7dc617ca80001fcd124	5fbd2a6438f90500752e1b38	5fbd434eea4d1b0ac20913de	599ec7dc617ca80001fcd124	1	58	1	6	1	2	2	6	5	2	3	6	1	1	1	1	7	4	-77	-77	-77	-77	-77	-77	-77	-77	5	2	2	2	2	2	2	2	1	7	7	7
553	0	0	31	5700741	-77	389	0	5a9457214eecca0001dd36d7	5fbd2a6438f90500752e1b49	5fbd43553b1afe0d09df91f1	5a9457214eecca0001dd36d7	1	66	2	3	7	2	2	6	6	2	2	2	4	2	5	4	2	1	-77	-77	-77	-77	-77	-77	-77	-77	4	4	5	5	7	1	4	1	4	6	5	6
554	0	0	31	5700741	-77	398	1	5e3d679eaa341501c1a5a90b	5fbd2a6438f90500752e1b37	5fbd4355f0fea70abe34f99c	5e3d679eaa341501c1a5a90b	1	63	2	5	1	2	2	5	7	1	3	1	1	1	7	1	1	1	7	7	7	7	7	7	7	7	-77	-77	-77	-77	-77	-77	-77	-77	4	7	7	4
555	0	0	31	5700741	-77	473	0	5dd4189ef30aa640b4e9c094	5fbd2a6438f90500752e1b2f	5fbd431f5d94740c9d342f4e	5dd4189ef30aa640b4e9c094	1	55	1	3	1	2	1	4	4	4	3	2	1	2	5	5	2	1	-77	-77	-77	-77	-77	-77	-77	-77	1	1	1	4	3	1	1	1	2	7	7	7
556	0	0	31	5700741	-77	229	1	5ea48ae3461d1044f2d282cc	5fbd2a6438f90500752e1b38	5fbd435734c8e70c1049eca0	5ea48ae3461d1044f2d282cc	1	56	1	5	1	2	1	5	5	3	4	6	1	1	7	2	7	2	5	3	3	4	1	1	1	1	-77	-77	-77	-77	-77	-77	-77	-77	1	7	7	7
557	0	0	31	5700741	-77	678	0	5e3cc28a194a520c0c128f13	5fbd2a6438f90500752e1b38	5fbd43614c4c250d3be4ccd2	5e3cc28a194a520c0c128f13	1	51	1	2	1	2	2	5	4	4	6	6	2	1	6	2	6	5	-77	-77	-77	-77	-77	-77	-77	-77	2	2	2	2	1	1	1	1	1	7	6	5
558	0	0	31	5700741	-77	304	1	5dd37eee7cc973377c5b7ebf	5fbd2a6438f90500752e1b30	5fbd433e798d670d1f61fad8	5dd37eee7cc973377c5b7ebf	1	68	1	2	1	2	1	3	2	3	6	4	1	1	7	1	6	6	2	5	4	5	1	1	1	1	-77	-77	-77	-77	-77	-77	-77	-77	1	7	7	7
559	0	0	31	5700741	-77	247	0	5bfaadc28422770001d9748f	5fbd2a6438f90500752e1b30	5fbd4374e3096b0aa7063e39	5bfaadc28422770001d9748f	1	62	1	2	1	2	2	6	6	2	4	2	4	3	6	5	2	1	-77	-77	-77	-77	-77	-77	-77	-77	6	6	6	6	6	3	2	4	3	5	5	4
560	0	0	31	5700741	-77	508	1	5fb9b9c1c62f408e51e09e32	5fbd2a6438f90500752e1b37	5fbd437eb58ebf0c19e27d49	5fb9b9c1c62f408e51e09e32	1	67	2	7	1	2	2	1	1	7	6	6	1	1	7	1	7	7	1	1	1	1	1	1	1	1	-77	-77	-77	-77	-77	-77	-77	-77	1	7	7	7
561	0	0	31	5700741	-77	372	1	5dd72d2883e3096d755c0f14	5fbd2a6438f90500752e1b51	5fbd41f38ab5640ac6f05cff	5dd72d2883e3096d755c0f14	1	54	2	7	1	2	2	7	4	2	1	1	5	1	7	5	1	1	7	7	7	7	7	7	7	7	-77	-77	-77	-77	-77	-77	-77	-77	7	6	1	5
562	0	0	31	5700741	-77	265	0	5dce9cf489b8310a1b19676e	5fbd2a6438f90500752e1b30	5fbd4397e919750c2254354a	5dce9cf489b8310a1b19676e	1	63	1	1	1	2	1	5	3	5	5	6	1	1	7	1	7	5	-77	-77	-77	-77	-77	-77	-77	-77	6	4	4	5	1	2	1	1	1	7	7	7
563	0	0	31	5700741	-77	223	1	5ce5e6c19c40b2001b3a031f	5fbd2a6438f90500752e1b38	5fbd439acc19d70b3f6884d0	5ce5e6c19c40b2001b3a031f	1	56	1	2	1	2	2	5	2	5	6	7	1	1	7	1	7	6	1	1	1	1	1	1	1	1	-77	-77	-77	-77	-77	-77	-77	-77	1	7	7	7
564	0	0	31	5700741	-77	246	1	5f1f0be06ecfbc0879471f36	5fbd2a6438f90500752e1b54	5fbd43bb465d570ac20207c3	5f1f0be06ecfbc0879471f36	1	48	2	7	3	2	1	2	1	6	7	6	2	1	2	1	6	7	1	1	1	1	1	1	1	1	-77	-77	-77	-77	-77	-77	-77	-77	1	7	7	7
565	0	0	31	5700741	-77	546	0	5ec95d6531addc45332e67a7	5fbd2a6438f90500752e1b2e	5fbd43522a0bfc0abec957c3	5ec95d6531addc45332e67a7	1	31	1	5	3	2	2	5	2	5	5	4	1	2	5	2	7	3	-77	-77	-77	-77	-77	-77	-77	-77	7	6	5	6	1	1	1	1	1	7	7	7
566	0	0	31	5700741	-77	333	1	599323cdf9db7d00018955da	5fbd2a6438f90500752e1b38	5fbd43d185b83d0d0e1cead4	599323cdf9db7d00018955da	1	59	1	4	1	2	2	6	5	3	3	1	3	2	5	3	4	1	6	6	7	6	6	4	2	2	-77	-77	-77	-77	-77	-77	-77	-77	2	7	5	3
567	0	0	31	5700741	-77	231	0	5aeb607d7ed5460001572e1a	5fbd2a6438f90500752e1b38	5fbd43d6cc49080c92c808b2	5aeb607d7ed5460001572e1a	1	51	1	5	1	2	2	4	3	4	6	5	1	1	6	1	6	2	-77	-77	-77	-77	-77	-77	-77	-77	1	1	1	1	1	1	1	1	1	7	7	7
568	0	0	31	5700741	-77	480	1	5d75af57bcfd5b001b192708	5fbd2a6438f90500752e1b37	5fbd43e0635af30aa9d1568e	5d75af57bcfd5b001b192708	1	65	2	5	1	2	2	3	4	5	6	5	1	1	6	1	7	4	1	1	1	1	1	1	1	1	-77	-77	-77	-77	-77	-77	-77	-77	1	7	7	7
569	0	0	31	5700741	-77	243	0	5ef11fdda0736031899eb5dc	5fbd2a6438f90500752e1b37	5fbd43e78e704b0cb24ed3de	5ef11fdda0736031899eb5dc	1	59	2	3	1	2	2	7	5	1	5	5	1	1	6	1	6	5	-77	-77	-77	-77	-77	-77	-77	-77	1	1	1	1	1	1	1	1	1	7	5	5
570	0	0	31	5700741	-77	532	0	546e3778fdf99b2bc7ebcff6	5fbd2a6438f90500752e1b37	5fbd43d32a73700c0257bdd2	546e3778fdf99b2bc7ebcff6	1	73	2	2	1	2	2	6	4	3	7	4	5	3	6	6	3	1	-77	-77	-77	-77	-77	-77	-77	-77	7	6	5	6	5	1	1	2	3	7	7	6
571	0	0	31	5700741	-77	264	1	5c6c666a4d4f48000122caf8	5fbd2a6438f90500752e1b37	5fbd43f95a20f10b3e6dc42f	5c6c666a4d4f48000122caf8	1	64	2	4	1	2	2	6	6	2	2	1	4	4	4	4	1	1	7	3	7	7	7	1	4	1	-77	-77	-77	-77	-77	-77	-77	-77	7	7	7	7
572	0	0	31	5700741	-77	586	1	5f7ec0f600bf5a1a04742b32	5fbd2a6438f90500752e1b2e	5fbd43e16a9c0c0b2ebf9eb8	5f7ec0f600bf5a1a04742b32	1	35	1	6	3	2	2	4	2	3	4	6	1	4	7	6	5	5	7	7	7	7	7	7	7	7	-77	-77	-77	-77	-77	-77	-77	-77	7	7	7	7
573	0	0	31	5700741	-77	304	0	5c2cb4149461620001c075c2	5fbd2a6438f90500752e1b37	5fbd4426fbd42c0c86c5541d	5c2cb4149461620001c075c2	1	62	2	5	1	2	2	5	5	7	5	6	1	1	7	1	7	7	-77	-77	-77	-77	-77	-77	-77	-77	1	1	1	1	1	1	1	2	1	7	7	5
574	0	0	31	5700741	-77	689	1	5ec866acd314a03483aa2634	5fbd2a6438f90500752e1b30	5fbd442a7610c10aa7e97aa6	5ec866acd314a03483aa2634	1	84	1	7	1	2	2	7	7	1	2	5	1	1	1	1	7	7	1	1	1	1	1	1	1	1	-77	-77	-77	-77	-77	-77	-77	-77	1	7	7	6
575	0	0	31	5700741	-77	605	0	5fb22f21bb610c7b697da872	5fbd2a6438f90500752e1b2e	5fbd439ed295430d02745eb0	5fb22f21bb610c7b697da872	1	30	1	6	3	2	2	4	4	5	3	4	4	4	5	4	4	4	-77	-77	-77	-77	-77	-77	-77	-77	5	5	5	5	4	4	4	4	4	4	4	4
576	0	0	31	5700741	-77	240	1	5f4fb411ef10880a2b5342a6	5fbd2a6438f90500752e1b38	5fbd445e38acc60d0bbb5dfc	5f4fb411ef10880a2b5342a6	1	56	1	6	1	2	2	6	7	2	4	4	2	2	5	4	4	2	7	7	7	7	6	2	2	6	-77	-77	-77	-77	-77	-77	-77	-77	2	6	4	5
577	0	0	31	5700741	-77	239	0	5e795b321feceb5164cd115d	5fbd2a6438f90500752e1b37	5fbd447151b9360ac3c85616	5e795b321feceb5164cd115d	1	60	2	3	1	2	1	5	4	4	2	1	4	3	4	5	2	1	-77	-77	-77	-77	-77	-77	-77	-77	6	6	6	6	4	1	2	1	7	7	7	7
578	0	0	31	5700741	-77	256	1	57dd766bbcd7150001ded5de	5fbd2a6438f90500752e1b38	5fbd447c03ef620b8664193b	57dd766bbcd7150001ded5de	1	52	1	5	1	2	2	5	6	2	2	5	2	1	6	1	7	6	5	5	6	5	4	1	2	4	-77	-77	-77	-77	-77	-77	-77	-77	1	7	3	2
579	0	0	31	5700741	-77	379	0	5c6dbe4e2584880001b3c587	5fbd2a6438f90500752e1b38	5fbd448898c3510a37bc6131	5c6dbe4e2584880001b3c587	1	49	1	5	2	2	2	4	4	2	2	6	1	1	7	2	7	6	-77	-77	-77	-77	-77	-77	-77	-77	1	1	1	1	1	1	1	1	1	7	6	6
580	0	0	31	5700741	-77	1132	1	5f179bd584e8e802ef9c187d	5fbd2a6438f90500752e1b38	5fbd448ec077160c27afa444	5f179bd584e8e802ef9c187d	1	50	1	4	1	2	2	3	4	3	5	1	2	3	7	2	2	1	7	7	7	7	7	6	6	6	-77	-77	-77	-77	-77	-77	-77	-77	4	7	7	7
581	0	0	31	5700741	-77	680	0	5f44b9936976d47ffd423818	5fbd2a6438f90500752e1b38	5fbd449c0717fd0cf95ca19c	5f44b9936976d47ffd423818	1	50	1	6	1	2	2	4	6	6	4	6	2	2	6	2	7	7	-77	-77	-77	-77	-77	-77	-77	-77	1	1	1	1	1	1	1	1	1	6	6	6
582	0	0	31	5700741	-77	209	1	5fa2e704062bd341345ad29d	5fbd2a6438f90500752e1b38	5fbd44a2f557b60bfc0968d0	5fa2e704062bd341345ad29d	1	52	1	6	1	1	2	2	2	6	5	4	1	1	7	2	4	3	6	2	6	6	6	1	1	2	-77	-77	-77	-77	-77	-77	-77	-77	2	7	7	7
583	0	0	31	5700741	-77	328	0	5eb6e12a2541f25eb790569a	5fbd2a6438f90500752e1b37	5fbd44afec53d10bff21e6d9	5eb6e12a2541f25eb790569a	1	62	2	2	1	2	2	1	2	4	6	6	1	1	7	1	7	5	-77	-77	-77	-77	-77	-77	-77	-77	6	6	6	6	3	1	1	3	1	7	7	7
584	0	0	31	5700741	-77	754	1	5c263f32867f660001ae1e29	5fbd2a6438f90500752e1b30	5fbd441a4fd2780ade80ed7c	5c263f32867f660001ae1e29	1	60	1	2	1	2	2	3	4	5	4	4	1	1	7	1	5	5	2	5	4	5	2	1	4	2	-77	-77	-77	-77	-77	-77	-77	-77	1	7	7	7
585	0	0	31	5700741	-77	299	0	5ddab4c559b1b0a089f10680	5fbd2a6438f90500752e1b37	5fbd44ef1c88a40ca230e7a4	5ddab4c559b1b0a089f10680	1	64	2	5	1	2	2	3	1	6	4	1	1	3	6	1	4	4	-77	-77	-77	-77	-77	-77	-77	-77	1	1	1	1	1	1	1	1	2	7	6	4
586	0	0	31	5700741	-77	1299	1	5c5c8a688089970001788f30	5fbd2a6438f90500752e1b37	5fbd4500d4f8cd0c0c3ae754	5c5c8a688089970001788f30	1	70	2	5	1	1	1	4	1	6	7	4	1	1	7	1	7	7	1	1	1	1	1	1	1	1	-77	-77	-77	-77	-77	-77	-77	-77	1	7	7	7
587	0	0	31	5700741	-77	511	0	5c5c65f82b9837000195da29	5fbd2a6438f90500752e1b30	5fbd453f7610c10c8b44df73	5c5c65f82b9837000195da29	1	69	1	3	1	2	1	3	4	4	5	5	1	1	6	1	6	6	-77	-77	-77	-77	-77	-77	-77	-77	1	1	1	1	1	1	1	1	1	7	7	7
588	0	0	31	5700741	-77	412	1	5d63275f9b22da000117b107	5fbd2a6438f90500752e1b30	5fbd45584a1ab70bb1ec80db	5d63275f9b22da000117b107	1	67	1	3	1	2	1	6	5	1	3	3	2	1	5	1	5	4	4	2	5	5	2	1	1	2	-77	-77	-77	-77	-77	-77	-77	-77	1	6	6	5
589	0	0	31	5700741	-77	338	1	5f0df709c887690e5bede0ec	5fbd2a6438f90500752e1b37	5fbd45542b12200abdd763da	5f0df709c887690e5bede0ec	1	66	2	6	1	2	2	5	5	2	2	7	1	1	7	1	7	4	5	2	2	1	1	1	1	1	-77	-77	-77	-77	-77	-77	-77	-77	1	7	7	7
590	0	0	31	5700741	-77	343	0	5fa72bd37c4aad4731291cd3	5fbd2a6438f90500752e1b37	5fbd456f8af1980c7e289795	5fa72bd37c4aad4731291cd3	1	59	2	1	1	2	1	3	2	3	6	4	1	2	7	2	6	6	-77	-77	-77	-77	-77	-77	-77	-77	1	1	1	1	1	1	1	2	2	7	7	7
591	0	0	31	5700741	-77	1228	1	5dd0f134670d1a1a46632755	5fbd2a6438f90500752e1b37	5fbd45a6798d670ca78e8eb2	5dd0f134670d1a1a46632755	1	73	2	4	1	2	2	3	3	2	6	4	3	2	6	1	4	4	5	4	5	4	5	1	1	1	-77	-77	-77	-77	-77	-77	-77	-77	4	7	7	6
592	0	0	31	5700741	-77	290	1	5dd3d082ed36493b905e87dc	5fbd2a6438f90500752e1b37	5fbd45afe3096b0b1ea7b6fe	5dd3d082ed36493b905e87dc	1	67	2	6	1	2	1	3	2	4	5	2	1	1	6	1	4	2	6	4	6	5	1	1	1	1	-77	-77	-77	-77	-77	-77	-77	-77	1	7	7	7
593	0	0	31	5700741	-77	195	0	5cd062370081a60017789079	5fbd2a6438f90500752e1b37	5fbd45bfb27c0f0cf145346a	5cd062370081a60017789079	1	60	2	5	1	2	2	2	2	4	5	6	1	1	7	1	7	6	-77	-77	-77	-77	-77	-77	-77	-77	1	4	4	5	1	1	1	1	1	7	7	7
594	0	0	31	5700741	-77	382	0	5e3f4c676d06fc1b240e6021	5fbd2a6438f90500752e1b30	5fbd45c9a63af80d1f0c7b22	5e3f4c676d06fc1b240e6021	1	62	1	5	1	2	2	6	5	4	5	3	3	4	6	3	3	3	-77	-77	-77	-77	-77	-77	-77	-77	5	4	4	4	4	4	5	5	4	6	6	6
595	0	0	31	5700741	-77	253	1	5c8198fcf29fd90001a2b9c9	5fbd2a6438f90500752e1b37	5fbd46093963090ab1a08862	5c8198fcf29fd90001a2b9c9	1	61	2	4	1	2	1	5	4	3	5	2	1	4	7	3	4	1	7	6	7	6	3	1	1	1	-77	-77	-77	-77	-77	-77	-77	-77	4	7	7	7
596	0	0	31	5700741	-77	321	0	5eb983034987d1074b5232ce	5fbd2a6438f90500752e1b37	5fbd4635e7aafc0b2f4045b2	5eb983034987d1074b5232ce	1	59	2	2	1	2	2	5	7	6	5	2	1	4	6	4	4	3	-77	-77	-77	-77	-77	-77	-77	-77	3	2	1	4	3	3	3	5	4	7	6	7
597	0	0	31	5700741	-77	229	0	5a0efb83ab721b0001ef8509	5fbd2a6438f90500752e1b30	5fbd4618c077160d8db2149e	5a0efb83ab721b0001ef8509	1	66	1	4	1	2	1	7	6	1	5	5	2	1	7	4	7	1	-77	-77	-77	-77	-77	-77	-77	-77	5	5	7	7	2	1	1	3	1	7	7	7
598	0	0	31	5700741	-77	303	0	5e31bff2a976891a9dded7b4	5fbd2a6438f90500752e1b30	5fbd4666bb675f0d02f10697	5e31bff2a976891a9dded7b4	1	77	1	3	1	2	2	3	2	5	5	5	1	1	5	1	7	5	-77	-77	-77	-77	-77	-77	-77	-77	7	7	7	7	7	4	4	7	1	7	7	7
599	0	0	31	5700741	-77	309	1	55f5946a32af74001017047b	5fbd2a6438f90500752e1b30	5fbd467e985c4d0d1d58682b	55f5946a32af74001017047b	1	60	1	5	1	2	1	1	1	7	7	7	1	1	7	1	7	7	1	1	1	1	1	1	1	1	-77	-77	-77	-77	-77	-77	-77	-77	1	7	7	7
600	0	0	31	5700741	-77	207	0	59d75f1b8fd07a0001841feb	5fbd2a6438f90500752e1b30	5fbd469716525a0cabf37d7a	59d75f1b8fd07a0001841feb	1	66	1	6	1	2	2	5	4	4	4	6	1	1	7	1	7	6	-77	-77	-77	-77	-77	-77	-77	-77	1	4	2	3	1	1	1	1	1	7	7	7
601	0	0	31	5700741	-77	275	1	5dd2c24718beb62c404d5099	5fbd2a6438f90500752e1b30	5fbd4697ba05ae0b114c4653	5dd2c24718beb62c404d5099	1	69	1	5	1	2	1	2	1	5	4	3	1	1	6	1	7	6	1	1	1	1	1	1	1	1	-77	-77	-77	-77	-77	-77	-77	-77	1	7	7	7
602	0	0	31	5700741	-77	180	1	5e15e63a4f40fbbd907aff1e	5fbd2a6438f90500752e1b37	5fbd469d71b5da0d0e84b0ab	5e15e63a4f40fbbd907aff1e	1	61	2	3	1	2	1	4	3	5	4	6	1	1	5	1	6	5	1	1	1	1	1	1	1	1	-77	-77	-77	-77	-77	-77	-77	-77	1	7	7	7
603	0	0	31	5700741	-77	274	0	5eebff91bd2957196e75d9c7	5fbd2a6438f90500752e1b2e	5fbd46a2b814350cad8a1fda	5eebff91bd2957196e75d9c7	1	30	1	5	3	2	2	6	4	5	2	4	4	3	7	6	4	4	-77	-77	-77	-77	-77	-77	-77	-77	7	6	6	6	4	4	2	2	4	7	4	2
605	0	0	31	5700741	-77	187	1	5dcea48c3f6feb0a41eae267	5fbd2a6438f90500752e1b37	5fbd4708a706e50d87c4a2e4	5dcea48c3f6feb0a41eae267	1	62	2	1	1	2	2	4	2	6	2	4	1	1	7	1	5	4	4	4	5	5	2	2	2	2	-77	-77	-77	-77	-77	-77	-77	-77	1	7	5	6
606	0	0	31	5700741	-77	451	0	598cc899e339120001fb88c6	5fbd2a6438f90500752e1b30	5fbd4723725db20c90a96165	598cc899e339120001fb88c6	1	68	1	6	1	2	1	3	7	1	4	7	1	2	4	2	7	6	-77	-77	-77	-77	-77	-77	-77	-77	1	1	1	1	1	1	1	1	1	7	7	6
607	0	0	31	5700741	-77	409	1	55b9a9b0fdf99b6906d2aba4	5fbd2a6438f90500752e1b30	5fbd4728a3e1730c0a99b7db	55b9a9b0fdf99b6906d2aba4	1	65	1	1	1	2	2	5	3	5	7	6	1	1	7	1	7	6	1	1	1	1	1	1	1	1	-77	-77	-77	-77	-77	-77	-77	-77	1	7	7	7
608	0	0	31	5700741	-77	262	0	5f1230c4f57b2f06e2465477	5fbd2a6438f90500752e1b30	5fbd46ffa8d6710e120a067a	5f1230c4f57b2f06e2465477	1	78	1	3	1	2	2	1	1	7	3	5	1	1	7	1	5	3	-77	-77	-77	-77	-77	-77	-77	-77	1	5	4	5	1	1	1	1	1	7	7	7
609	0	0	31	5700741	-77	218	1	5dd56e51954d1952f17bb57b	5fbd2a6438f90500752e1b37	5fbd474422e1a20c05e193c7	5dd56e51954d1952f17bb57b	1	67	2	5	1	2	2	6	6	6	6	6	1	1	7	1	7	7	1	1	1	1	1	1	1	1	-77	-77	-77	-77	-77	-77	-77	-77	1	7	7	7
610	0	0	31	5700741	-77	225	1	5ecbe5e254cc883c02f52be8	5fbd2a6438f90500752e1b37	5fbd4752f0fea70abe34f9b1	5ecbe5e254cc883c02f52be8	1	62	2	5	1	2	2	6	5	5	2	3	2	1	7	4	2	1	3	4	3	5	1	1	1	1	-77	-77	-77	-77	-77	-77	-77	-77	4	7	7	7
611	0	0	31	5700741	-77	303	0	5c75d4d6b80b460014bd0373	5fbd2a6438f90500752e1b30	5fbd47b285b83d0d8443fc38	5c75d4d6b80b460014bd0373	1	63	1	5	1	2	2	3	1	6	4	6	1	1	6	1	7	5	-77	-77	-77	-77	-77	-77	-77	-77	1	1	1	3	1	1	1	1	1	7	6	7
612	0	0	31	5700741	-77	301	1	5c12f106c4b80e000192c472	5fbd2a6438f90500752e1b37	5fbd47bd4fe2d50b9cc82571	5c12f106c4b80e000192c472	1	59	2	5	1	2	1	6	6	3	6	5	4	1	7	1	6	6	2	2	2	2	1	1	1	1	-77	-77	-77	-77	-77	-77	-77	-77	1	7	7	1
613	0	0	31	5700741	-77	287	1	5c0c458f07028b0001f6f685	5fbd2a6438f90500752e1b37	5fbd47b5d4f8cd0c0c3ae764	5c0c458f07028b0001f6f685	1	65	2	5	1	2	1	5	2	4	7	4	1	1	7	1	7	1	7	7	7	7	4	1	1	4	-77	-77	-77	-77	-77	-77	-77	-77	3	7	7	7
614	0	0	31	5700741	-77	1843	1	5c476621b521ee00019abf67	5fbd2a6438f90500752e1b37	5fbd47b97f22230cf8464973	5c476621b521ee00019abf67	1	61	2	6	1	2	2	3	4	3	4	1	4	4	6	6	4	1	7	7	7	7	6	6	6	4	-77	-77	-77	-77	-77	-77	-77	-77	6	7	7	7
615	0	0	31	5700741	-77	276	0	5dcec32a367c6d000a4282c2	5fbd2a6438f90500752e1b30	5fbd47c9a706e50d0dfbb124	5dcec32a367c6d000a4282c2	1	67	1	6	1	2	2	1	7	7	3	4	1	1	1	1	5	7	-77	-77	-77	-77	-77	-77	-77	-77	1	1	1	1	1	1	1	1	1	7	6	4
616	0	0	31	5700741	-77	211	0	5d615f7632cfbd001b1b6dcb	5fbd2a6438f90500752e1b30	5fbd4791aedc390c0867df19	5d615f7632cfbd001b1b6dcb	1	71	1	5	1	2	1	7	4	1	2	7	1	1	6	1	7	4	-77	-77	-77	-77	-77	-77	-77	-77	1	1	1	1	1	1	1	1	1	6	5	5
617	0	0	31	5700741	-77	225	0	5e2cb9b8e97bec2e4cd80874	5fbd2a6438f90500752e1b37	5fbd482a085a620d000de11f	5e2cb9b8e97bec2e4cd80874	1	78	2	3	1	2	1	4	3	3	3	5	1	1	7	1	7	6	-77	-77	-77	-77	-77	-77	-77	-77	1	1	1	1	1	1	1	1	1	7	7	7
618	0	0	31	5700741	-77	476	1	567dd32b4f0ef30006dbb718	5fbd2a6438f90500752e1b55	5fbd483b8fcf9b0d8ce5f148	567dd32b4f0ef30006dbb718	1	53	2	6	3	2	2	4	4	5	3	2	3	4	4	3	4	4	4	5	6	4	2	2	4	2	-77	-77	-77	-77	-77	-77	-77	-77	3	7	7	5
619	0	0	31	5700741	-77	288	0	5bc913d99427200001dd47f5	5fbd2a6438f90500752e1b37	5fbd46d6a5cc950b3ad0ac3b	5bc913d99427200001dd47f5	1	71	2	6	1	2	2	3	4	5	4	5	1	1	6	1	6	6	-77	-77	-77	-77	-77	-77	-77	-77	1	1	1	1	1	1	1	1	1	7	7	6
620	0	0	31	5700741	-77	338	1	5f89c2258df5520009196603	5fbd2a6438f90500752e1b37	5fbd4854e368850bb0363d17	5f89c2258df5520009196603	1	70	2	5	1	2	2	6	5	4	6	5	2	2	6	1	6	6	1	1	1	1	6	1	4	1	-77	-77	-77	-77	-77	-77	-77	-77	2	7	7	7
621	0	0	31	5700741	-77	785	0	5fba9b55392217aa1ad16c5a	5fbd2a6438f90500752e1b30	5fbd485cb5df6c0b178ec343	5fba9b55392217aa1ad16c5a	1	63	1	6	1	2	2	6	5	6	6	6	6	6	5	5	6	6	-77	-77	-77	-77	-77	-77	-77	-77	6	6	5	5	5	5	6	6	6	5	6	6
622	0	0	31	5700741	-77	417	1	5e0bd25e67f1703eafedd160	5fbd2a6438f90500752e1b30	5fbd46827f9d460c316bfcbb	5e0bd25e67f1703eafedd160	1	60	1	4	1	2	2	6	5	4	5	5	1	1	7	1	7	5	3	1	4	3	1	1	1	1	-77	-77	-77	-77	-77	-77	-77	-77	1	7	7	7
623	0	0	31	5700741	-77	357	0	58d4c4c287b2420001263b6a	5fbd2a6438f90500752e1b34	5fbd4949574f840d7bfdbf29	58d4c4c287b2420001263b6a	1	53	2	4	7	2	2	4	3	3	2	3	1	1	4	1	6	4	-77	-77	-77	-77	-77	-77	-77	-77	1	1	1	1	1	1	1	1	1	7	7	7
624	0	0	31	5700741	-77	250	0	5eaa0cc0fb0fca17a3006d9c	5fbd2a6438f90500752e1b2a	5fbd49547d311e0d5ed572d6	5eaa0cc0fb0fca17a3006d9c	1	62	1	6	4	2	2	5	5	5	4	6	1	1	7	1	7	7	-77	-77	-77	-77	-77	-77	-77	-77	1	1	1	1	1	1	1	1	1	7	7	7
625	0	0	31	5700741	-77	149	1	5eaf33928c0ee3626f0036e5	5fbd2a6438f90500752e1b57	5fbd49733f93f30ba4aa5223	5eaf33928c0ee3626f0036e5	1	45	2	5	4	2	2	4	3	7	4	5	1	1	5	1	7	7	1	1	1	1	1	1	1	1	-77	-77	-77	-77	-77	-77	-77	-77	1	7	7	7
626	0	0	31	5700741	-77	392	0	5f92002ccc33eb0ff3d749c5	5fbd2a6438f90500752e1b37	5fbd49877610c10c8b44df94	5f92002ccc33eb0ff3d749c5	1	62	2	5	1	2	1	3	2	5	5	6	1	1	7	1	7	7	-77	-77	-77	-77	-77	-77	-77	-77	1	1	1	1	1	1	1	1	1	7	7	7
627	0	0	31	5700741	-77	355	1	5ef9338e3fa1390009d94b76	5fbd2a6438f90500752e1b57	5fbd49cf99a44b0d2908d81e	5ef9338e3fa1390009d94b76	1	46	2	6	4	2	1	4	2	4	6	1	1	1	7	1	4	4	1	7	6	7	6	1	4	4	-77	-77	-77	-77	-77	-77	-77	-77	5	7	7	7
628	0	0	31	5700741	-77	289	1	5720f5e3951c9b0008d460c1	5fbd2a6438f90500752e1b55	5fbd4a236d74110c929583db	5720f5e3951c9b0008d460c1	1	50	2	5	3	2	2	1	4	6	5	2	1	4	4	4	2	1	3	7	6	6	1	1	1	1	-77	-77	-77	-77	-77	-77	-77	-77	4	7	6	6
629	0	0	31	5700741	-77	205	0	5e498a4fd2a6e53fb7b1840e	5fbd2a6438f90500752e1b55	5fbd4a871ae4ea0e00294457	5e498a4fd2a6e53fb7b1840e	1	49	2	7	3	2	2	4	1	4	6	3	1	1	7	1	7	6	-77	-77	-77	-77	-77	-77	-77	-77	1	1	1	1	1	1	1	1	1	7	7	7
630	0	0	31	5700741	-77	500	1	5c510b41e459660001e38861	5fbd2a6438f90500752e1b37	5fbd4aa5276ff40ba76b2e61	5c510b41e459660001e38861	1	64	2	5	1	2	1	5	3	6	3	3	2	1	7	1	5	6	3	3	3	2	1	1	1	1	-77	-77	-77	-77	-77	-77	-77	-77	2	7	6	6
631	0	0	31	5700741	-77	430	0	5f20c0feb9a8073f382bf7dd	5fbd2a6438f90500752e1b37	5fbd4aa979deff0deeea67e7	5f20c0feb9a8073f382bf7dd	1	62	2	4	1	2	2	4	3	5	7	5	1	1	7	1	7	1	-77	-77	-77	-77	-77	-77	-77	-77	1	2	5	2	1	1	1	1	1	7	7	7
632	0	0	31	5700741	-77	477	0	5bf322d817a7de0001cf6d50	5fbd2a6438f90500752e1b37	5fbd4b0a3963090c17bd844f	5bf322d817a7de0001cf6d50	1	69	2	3	1	2	1	6	3	1	5	3	1	2	7	4	7	1	-77	-77	-77	-77	-77	-77	-77	-77	1	5	5	5	7	1	1	5	4	7	6	7
633	0	0	31	5700741	-77	1559	0	5f6666e43be0b923d23c8df8	5fbd2a6438f90500752e1b37	5fbd4af5b3756f0d6a168794	5f6666e43be0b923d23c8df8	1	61	2	4	1	2	1	7	4	1	6	6	1	1	7	1	7	7	-77	-77	-77	-77	-77	-77	-77	-77	1	1	1	1	1	1	1	1	1	7	7	7
634	0	0	31	5700741	-77	229	1	5e642f94f1ccfc1aef1845ea	5fbd2a6438f90500752e1b2a	5fbd4b1b5040820c83925bf5	5e642f94f1ccfc1aef1845ea	1	67	1	5	4	2	2	3	4	4	2	6	2	1	6	2	5	4	5	4	4	4	3	3	3	3	-77	-77	-77	-77	-77	-77	-77	-77	4	7	6	7
635	0	0	31	5700741	-77	358	1	5d8a64630ffb9c001746ca2c	5fbd2a6438f90500752e1b2a	5fbd4b503946420c75bbeb2e	5d8a64630ffb9c001746ca2c	1	61	1	4	4	2	1	6	7	5	5	7	1	1	7	1	7	4	7	6	7	6	1	1	1	1	-77	-77	-77	-77	-77	-77	-77	-77	1	7	7	6
636	0	0	31	5700741	-77	219	1	5cd6c1197b871a0001b13589	5fbd2a6438f90500752e1b37	5fbd4b8d0717fd0cf95ca1be	5cd6c1197b871a0001b13589	1	59	2	2	1	2	1	1	1	7	7	4	1	4	7	1	6	7	1	1	1	1	1	1	1	1	-77	-77	-77	-77	-77	-77	-77	-77	1	7	7	7
637	0	0	31	5700741	-77	391	1	5c507bb6f45b26000122f2ce	5fbd2a6438f90500752e1b37	5fbd4b9285b83d0df97c84e1	5c507bb6f45b26000122f2ce	1	67	2	3	1	2	1	1	2	3	6	4	1	2	6	1	7	4	4	3	4	3	3	1	2	1	-77	-77	-77	-77	-77	-77	-77	-77	1	7	7	6
638	0	0	31	5700741	-77	294	0	5de33dabc22a30362e4450a5	5fbd2a6438f90500752e1b55	5fbd4ba48509fe0d50b42cc2	5de33dabc22a30362e4450a5	1	59	2	4	3	2	2	4	4	2	3	1	4	2	7	4	1	1	-77	-77	-77	-77	-77	-77	-77	-77	1	2	2	4	6	1	1	2	7	7	6	6
639	0	0	31	5700741	-77	303	0	5df2f2ed4c81b2201c6c782e	5fbd2a6438f90500752e1b37	5fbd4bd207b4970b3b4dba26	5df2f2ed4c81b2201c6c782e	1	71	2	5	1	2	2	2	1	6	6	2	1	1	7	1	7	4	-77	-77	-77	-77	-77	-77	-77	-77	6	7	7	7	7	5	3	5	1	7	7	7
640	0	0	31	5700741	-77	491	0	5fb0195bd0a22f3783170168	5fbd2a6438f90500752e1b37	5fbd4c2da095550c39678611	5fb0195bd0a22f3783170168	1	63	2	3	1	2	1	3	3	4	5	5	1	2	7	1	6	4	-77	-77	-77	-77	-77	-77	-77	-77	1	2	3	2	1	1	1	1	1	7	7	7
641	0	0	31	5700741	-77	515	0	56f2a06ced0cf6000b9109fd	5fbd2a6438f90500752e1b37	5fbd4bc59649a00e7aa0f83b	56f2a06ced0cf6000b9109fd	1	66	2	5	1	1	2	5	4	4	2	5	2	2	6	2	5	2	-77	-77	-77	-77	-77	-77	-77	-77	3	2	4	4	2	1	2	2	2	7	6	5
642	0	0	31	5700741	-77	334	1	5c101f812a1a620001f04007	5fbd2a6438f90500752e1b37	5fbd4c818cba370c8fc0c28d	5c101f812a1a620001f04007	1	66	2	3	1	2	2	7	7	1	2	1	5	4	7	7	1	1	7	7	7	7	7	7	7	7	-77	-77	-77	-77	-77	-77	-77	-77	7	2	2	1
643	0	0	31	5700741	-77	337	1	5db9da2c11a2a902a7bdfe41	5fbd2a6438f90500752e1b34	5fbd4cf74f28c50e065973bc	5db9da2c11a2a902a7bdfe41	1	54	2	4	7	2	1	7	6	2	3	1	4	4	6	3	3	1	7	7	7	7	7	7	7	7	-77	-77	-77	-77	-77	-77	-77	-77	7	2	4	1
644	0	0	31	5700741	-77	459	0	5e00f9a211999fcea4169800	5fbd2a6438f90500752e1b27	5fbd4d25574f840df7fedf84	5e00f9a211999fcea4169800	1	61	1	3	3	2	2	4	3	5	5	5	1	2	7	2	7	6	-77	-77	-77	-77	-77	-77	-77	-77	1	1	1	1	1	1	1	1	1	7	6	6
645	0	0	31	5700741	-77	2180	1	5acc1c3f436f550001002f9b	5fbd2a6438f90500752e1b31	5fbd532a1507ba0eefe723b1	5acc1c3f436f550001002f9b	1	52	2	5	5	2	2	3	5	4	3	5	2	2	7	2	6	6	2	2	2	2	1	1	1	1	-77	-77	-77	-77	-77	-77	-77	-77	2	7	7	7
646	0	0	31	5700741	-77	500	0	5dacfb6549a9c000107b7c25	5fbd2a6438f90500752e1b55	5fbd53671240860c9241df1e	5dacfb6549a9c000107b7c25	1	56	2	4	3	2	1	2	2	4	6	1	1	1	6	1	6	4	-77	-77	-77	-77	-77	-77	-77	-77	3	1	2	2	1	1	1	1	2	7	7	7
647	0	0	31	5700741	-77	355	0	5dceca2541afe801a32e27ac	5fbd2a6438f90500752e1b50	5fbd54ca6ee35f0d97a791a1	5dceca2541afe801a32e27ac	1	76	2	6	3	2	2	2	4	6	7	6	1	1	7	1	7	6	-77	-77	-77	-77	-77	-77	-77	-77	2	1	1	1	1	1	1	1	1	7	7	7
648	0	0	31	5700741	-77	246	1	5a64417931b87a0001c6f48b	5fbd2a6438f90500752e1b55	5fbd565b126be810725ff39c	5a64417931b87a0001c6f48b	1	57	2	3	3	2	1	2	3	5	6	3	1	5	7	5	2	1	4	5	2	2	1	1	1	1	-77	-77	-77	-77	-77	-77	-77	-77	4	7	7	7
649	0	0	31	5700741	-77	317	1	5e8b32ec2c33ae7f20a0b401	5fbd2a6438f90500752e1b28	5fbd565abed16a0d80646df4	5e8b32ec2c33ae7f20a0b401	1	59	2	6	4	2	2	4	4	6	5	4	2	4	5	2	5	5	2	2	2	2	2	2	2	2	-77	-77	-77	-77	-77	-77	-77	-77	5	6	6	6
650	0	0	31	5700741	-77	437	0	5dc1a56a648927000be0fca7	5fbd2a6438f90500752e1b55	5fbd56bfbb675f0f51bf58c1	5dc1a56a648927000be0fca7	1	55	2	4	3	2	2	4	3	6	1	6	1	1	7	3	7	6	-77	-77	-77	-77	-77	-77	-77	-77	2	1	1	1	1	1	1	1	1	7	6	7
651	0	0	31	5700741	-77	471	1	5ee1339549cc8212bff574cd	5fbd2a6438f90500752e1b46	5fbd6434dce72b00087493e8	5ee1339549cc8212bff574cd	1	60	2	6	2	2	2	4	2	5	5	6	1	1	7	2	7	6	3	2	2	4	1	1	1	1	-77	-77	-77	-77	-77	-77	-77	-77	1	7	7	7
652	0	0	31	5700741	-77	480	0	5e9159c5d2668d4885a497ff	5fbd2a6438f90500752e1b31	5fbd6bfc56b035137e9f53be	5e9159c5d2668d4885a497ff	1	56	2	5	5	2	2	2	3	1	3	4	1	1	7	1	4	4	-77	-77	-77	-77	-77	-77	-77	-77	1	1	1	1	1	1	1	1	4	7	7	7
653	0	0	31	5700741	-77	310	0	5f2792eedfebca5bd716861b	5fbd2a6438f90500752e1b28	5fbd6eb422e1a212fba5f37a	5f2792eedfebca5bd716861b	1	59	2	7	4	2	2	5	1	5	4	6	1	1	7	1	6	1	-77	-77	-77	-77	-77	-77	-77	-77	1	1	2	2	1	1	1	1	1	7	7	7
654	0	0	31	5700741	-77	595	1	5c6ce4094768130001474362	5fbd2a6438f90500752e1b27	5fbd70fffe1b2114695c4f20	5c6ce4094768130001474362	1	62	1	5	3	2	1	3	2	4	6	5	1	1	7	1	7	4	7	7	6	7	6	3	6	4	-77	-77	-77	-77	-77	-77	-77	-77	5	7	7	7
655	0	0	31	5700741	-77	383	0	5774a41a25b75a0001adae1f	5fbd2a6438f90500752e1b50	5fbd72580a3e2a14f6e6ddaa	5774a41a25b75a0001adae1f	1	65	2	5	3	2	1	2	2	6	4	2	5	2	6	6	2	2	-77	-77	-77	-77	-77	-77	-77	-77	2	2	3	3	1	1	1	1	4	7	7	7
656	0	0	31	5700741	-77	405	1	5d16badb7b0154001a282fdb	5fbd2a6438f90500752e1b50	5fbd7a86134461171bc17d9b	5d16badb7b0154001a282fdb	1	66	2	3	3	2	2	4	6	2	6	4	1	1	7	4	3	1	7	7	7	7	7	2	5	5	-77	-77	-77	-77	-77	-77	-77	-77	4	7	7	7
657	0	0	31	5700741	-77	536	0	5f0f4a271bffca0d0915adaa	5fbd2a6438f90500752e1b50	5fbd81c2db869c1825b559c7	5f0f4a271bffca0d0915adaa	1	59	2	2	3	2	2	5	5	4	3	4	4	4	6	6	4	4	-77	-77	-77	-77	-77	-77	-77	-77	7	6	7	6	6	5	5	5	6	7	7	7
658	0	0	31	5700741	-77	187	1	5ede226bcf475302f765b0e4	5fbd2a6438f90500752e1b28	5fbd895b895293180f9128a5	5ede226bcf475302f765b0e4	1	60	2	6	4	2	2	6	5	1	5	3	2	1	7	2	6	3	6	5	5	5	5	2	3	3	-77	-77	-77	-77	-77	-77	-77	-77	2	7	7	7
659	0	0	31	5700741	-77	273	0	5c19fd69e567460001839e98	5fbd2a6438f90500752e1b50	5fbd90c748ae2a19fc5a871a	5c19fd69e567460001839e98	1	64	2	5	3	2	1	5	4	5	6	3	1	4	7	3	4	3	-77	-77	-77	-77	-77	-77	-77	-77	2	3	3	4	2	2	2	2	5	7	7	7
660	0	0	31	5700741	-77	363	1	5d7cde267ec29c001af05507	5fbd2a6438f90500752e1b46	5fbd992c8dc3501d5af16b71	5d7cde267ec29c001af05507	1	73	2	6	7	2	2	7	6	1	3	4	3	5	7	3	4	1	7	7	7	7	7	1	7	7	-77	-77	-77	-77	-77	-77	-77	-77	4	7	7	7
661	0	0	31	5700741	-77	660	0	5e9cc4fdf08add1ea3ba9120	5fbd2a6438f90500752e1b27	5fbda01b9347741ea10e9ecf	5e9cc4fdf08add1ea3ba9120	1	74	1	5	3	2	2	3	3	6	6	5	1	2	6	1	6	5	-77	-77	-77	-77	-77	-77	-77	-77	6	5	5	6	3	2	3	3	1	7	7	7
662	0	0	31	5700741	-77	478	1	5e987a22826ef708dc75c698	5fbd2a6438f90500752e1b50	5fbda4a2985c4d1eb84f0a93	5e987a22826ef708dc75c698	1	63	2	4	3	2	2	5	2	5	5	5	1	2	7	1	7	2	1	1	2	3	1	1	1	1	-77	-77	-77	-77	-77	-77	-77	-77	1	7	7	7
663	0	0	31	5700741	-77	477	1	5d6376ec7e447f001c971315	5fbd2a6438f90500752e1b50	5fbda54832b93b1ddf2dbaa2	5d6376ec7e447f001c971315	1	63	2	1	3	2	1	7	7	1	7	1	4	1	7	7	1	1	7	7	7	7	7	4	7	7	-77	-77	-77	-77	-77	-77	-77	-77	7	7	7	7
664	0	0	31	5700741	-77	567	0	5c3947291084f30001a00781	5fbd2a6438f90500752e1b50	5fbddfff0d0ce900085910ae	5c3947291084f30001a00781	1	69	2	3	3	2	2	5	6	5	3	4	1	2	7	6	1	1	-77	-77	-77	-77	-77	-77	-77	-77	4	4	4	4	1	1	1	1	4	7	6	6
665	0	0	31	5700741	-77	513	0	5f4804337ac53d276589bf05	5fbd2a6438f90500752e1b28	5fbe5febf5f70e025de149be	5f4804337ac53d276589bf05	1	60	2	4	4	2	2	6	5	5	5	6	1	4	6	1	7	6	-77	-77	-77	-77	-77	-77	-77	-77	4	3	4	4	4	4	2	4	1	7	7	6
666	0	0	31	5700741	-77	206	1	5491dac4fdf99b66cd8b4103	5fbfce00c8467e1e2a7c2d3a	5fbfd76ad2a85438165d1426	5491dac4fdf99b66cd8b4103	1	27	2	6	4	2	1	4	2	5	6	4	1	2	6	1	7	7	2	1	1	2	6	7	2	3	-77	-77	-77	-77	-77	-77	-77	-77	1	7	5	4
667	0	0	31	5700741	-77	197	0	5c0990b854deae0001ac693c	5fbfce00c8467e1e2a7c2d39	5fc031a0466fdc3f7e75d2e2	5c0990b854deae0001ac693c	1	20	1	3	3	2	1	1	1	7	1	7	1	1	7	1	7	7	-77	-77	-77	-77	-77	-77	-77	-77	1	1	1	1	1	1	1	1	1	7	7	7
668	0	0	31	5700741	-77	384	1	5fb18ebed0a22f688e3377b8	5fbfce00c8467e1e2a7c2d39	5fc031b50985e849db11e03e	5fb18ebed0a22f688e3377b8	1	25	1	4	3	2	1	2	2	6	7	3	1	2	6	1	7	7	1	1	1	1	1	1	1	1	-77	-77	-77	-77	-77	-77	-77	-77	1	7	7	7
669	0	0	31	5700741	-77	294	1	5f40442792000717762de583	5fbfce00c8467e1e2a7c2d39	5fc031bc1ce33f479074e83b	5f40442792000717762de583	1	22	1	1	3	2	2	5	4	4	5	5	1	3	5	2	7	6	4	4	3	4	2	2	2	2	-77	-77	-77	-77	-77	-77	-77	-77	1	7	7	7
670	0	0	31	5700741	-77	267	0	5e82607e1175eb0e5318f618	5fbfce00c8467e1e2a7c2d39	5fc031ef2fb211140ee750e8	5e82607e1175eb0e5318f618	1	19	1	3	3	2	2	4	2	5	5	5	2	2	7	2	6	6	-77	-77	-77	-77	-77	-77	-77	-77	2	1	1	1	1	1	1	1	2	7	7	7
671	0	0	31	5700741	-77	403	1	5fbb4bbfe63593c3b372e8ce	5fbfce00c8467e1e2a7c2d3b	5fc031f15c4bc349c62ad70b	5fbb4bbfe63593c3b372e8ce	1	24	1	4	2	2	1	5	3	1	4	5	4	1	7	4	1	1	7	7	7	7	7	7	7	7	-77	-77	-77	-77	-77	-77	-77	-77	6	7	7	5
[truncated: 62 more columns]
